# Supplementary material for: Men with a history of commercial heterosexual contact play essential roles in the transmission of HIV-1 CRF55_01B from men who have sex with men to the general population in Guangxi, China
Source: Front Cell Infect Microbiol. 2024 Aug 23;14:1391215. doi: 10.3389/fcimb.2024.1391215 (PMC11377415; doi:10.3389/fcimb.2024.1391215)
Supplement: Supplementary file 1 [file DataSheet1.xlsx]

## Sheet: all
Year	Region	Risk Factor	GenBank number
2009	Guangxi	HET	JQ302616
2013	Guangxi	MSM	KY226044
2013	Guangxi	MSM	KY226069
2012	Guangxi	MSM	KY226139
2013	Guangxi	MSM	KY226194
2012	Guangxi	MSM	KY226206
2013	Guangxi	HET	KY226226
2016	Guangxi	HET	OK011571
2016	Guangxi	HET	OK011579
2020	Guangxi	HET	PP588507
2020	Guangxi	HET	PP588508
2019	Guangxi	MSM	PP588509
2021	Guangxi	HET	PP588510
2021	Guangxi	HET	PP588511
2022	Guangxi	HET	PP588512
2022	Guangxi	HET	PP588513
2022	Guangxi	HET	PP588514
2022	Guangxi	HET	PP588515
2021	Guangxi	MSM	PP588516
2022	Guangxi	HET	PP588517
2022	Guangxi	HET	PP588518
2022	Guangxi	HET	PP588519
2022	Guangxi	HET	PP588520
2021	Guangxi	HET	PP588521
2018	Guangxi	HET	PP588522
2022	Guangxi	HET	PP588523
2018	Guangxi	HET	PP588524
2020	Guangxi	MSM	PP588525
2021	Guangxi	MSM	PP588526
2021	Guangxi	HET	PP588527
2018	Guangxi	HET	PP588528
2019	Guangxi	HET	PP588529
2019	Guangxi	HET	PP588530
2020	Guangxi	MSM	PP588531
2021	Guangxi	HET	PP588532
2021	Guangxi	MSM	PP588533
2021	Guangxi	HET	PP588534
2020	Guangxi	MSM	PP588535
2021	Guangxi	HET	PP588536
2022	Guangxi	MSM	PP588537
2019	Guangxi	MSM	PP588538
2019	Guangxi	MSM	PP588539
2020	Guangxi	HET	PP588540
2020	Guangxi	HET	PP588541
2019	Guangxi	HET	PP588542
2020	Guangxi	HET	PP588543
2020	Guangxi	HET	PP588544
2019	Guangxi	HET	PP588545
2018	Guangxi	MSM	PP588546
2020	Guangxi	HET	PP588547
2022	Guangxi	HET	PP588548
2020	Guangxi	HET	PP588549
2020	Guangxi	HET	PP588550
2018	Guangxi	MSM	PP588551
2018	Guangxi	MSM	PP588552
2019	Guangxi	MSM	PP588553
2019	Guangxi	MSM	PP588554
2019	Guangxi	MSM	PP588555
2020	Guangxi	HET	PP588556
2018	Guangxi	MSM	PP588557
2021	Guangxi	HET	PP588558
2022	Guangxi	MSM	PP588559
2022	Guangxi	HET	PP588560
2022	Guangxi	HET	PP588561
2022	Guangxi	HET	PP588562
2022	Guangxi	HET	PP588563
2022	Guangxi	HET	PP588564
2018	Guangxi	HET	PP588565
2021	Guangxi	MSM	PP588566
2022	Guangxi	HET	PP588567
2022	Guangxi	MSM	PP588568
2019	Guangxi	MSM	PP588569
2018	Guangxi	MSM	PP588570
2021	Guangxi	HET	PP588571
2021	Guangxi	HET	PP588572
2021	Guangxi	HET	PP588573
2021	Guangxi	HET	PP588574
2021	Guangxi	HET	PP588575
2019	Guangxi	MSM	PP588576
2017	Guangxi	MSM	PP588577
2021	Guangxi	HET	PP588578
2018	Guangxi	HET	PP588579
2019	Guangxi	MSM	PP588580
2019	Guangxi	HET	PP588581
2019	Guangxi	MSM	PP588582
2018	Guangxi	HET	PP588583
2014	Guangxi	HET	PP588584
2019	Guangxi	HET	PP588585
2019	Guangxi	HET	PP588586
2019	Guangxi	MSM	PP588587
2022	Guangxi	HET	PP588588
2019	Guangxi	MSM	PP588589
2019	Guangxi	MSM	PP588590
2019	Guangxi	MSM	PP588591
2019	Guangxi	MSM	PP588592
2017	Guangxi	HET	PP588593
2018	Guangxi	HET	PP588594
2017	Guangxi	MSM	PP588595
2021	Guangxi	HET	PP588596
2022	Guangxi	HET	PP588597
2019	Guangxi	HET	PP588598
2017	Guangxi	MSM	PP588599
2017	Guangxi	MSM	PP588600
2021	Guangxi	MSM	PP588601
2021	Guangxi	HET	PP588602
2020	Guangxi	MSM	PP588603
2022	Guangxi	HET	PP588604
2018	Guangxi	MSM	PP588605
2020	Guangxi	HET	PP588606
2017	Guangxi	MSM	PP588607
2021	Guangxi	MSM	PP588608
2020	Guangxi	MSM	PP588609
2018	Guangxi	MSM	PP588610
2022	Guangxi	HET	PP588611
2019	Guangxi	HET	PP588612
2019	Guangxi	MSM	PP588613
2019	Guangxi	HET	PP588614
2017	Guangxi	MSM	PP588615
2018	Guangxi	MSM	PP588616
2020	Guangxi	HET	PP588617
2022	Guangxi	MSM	PP588618
2022	Guangxi	HET	PP588619
2017	Guangxi	MSM	PP588620
2019	Guangxi	HET	PP588621
2017	Guangxi	MSM	PP588622
2022	Guangxi	HET	PP588623
2021	Guangxi	HET	PP588624
2018	Guangxi	MSM	PP588625
2020	Guangxi	MSM	PP588626
2020	Guangxi	HET	PP588627
2022	Guangxi	HET	PP588628
2022	Guangxi	HET	PP588629
2020	Guangxi	MSM	PP588630
2021	Guangxi	HET	PP588631
2021	Guangxi	HET	PP588632
2022	Guangxi	HET	PP588633
2022	Guangxi	HET	PP588634
2022	Guangxi	HET	PP588635
2018	Guangxi	MSM	PP588636
2019	Guangxi	MSM	PP588637
2019	Guangxi	MSM	PP588638
2020	Guangxi	HET	PP588639
2020	Guangxi	HET	PP588640
2019	Guangxi	MSM	PP588641
2019	Guangxi	MSM	PP588642
2019	Guangxi	HET	PP588643
2020	Guangxi	HET	PP588644
2022	Guangxi	HET	PP588645
2022	Guangxi	HET	PP588646
2020	Guangxi	MSM	PP588647
2021	Guangxi	HET	PP588648
2019	Guangxi	MSM	PP588649
2019	Guangxi	MSM	PP588650
2022	Guangxi	MSM	PP588651
2019	Guangxi	MSM	PP588652
2021	Guangxi	HET	PP588653
2021	Guangxi	HET	PP588654
2019	Guangxi	HET	PP588655
2019	Guangxi	MSM	PP588656
2019	Guangxi	MSM	PP588657
2022	Guangxi	HET	PP588658
2022	Guangxi	HET	PP588659
2018	Guangxi	MSM	PP588660
2022	Guangxi	HET	PP588661
2018	Guangxi	MSM	PP588662
2017	Guangxi	MSM	PP588663
2019	Guangxi	MSM	PP588664
2019	Guangxi	MSM	PP588665
2021	Guangxi	MSM	PP588666
2022	Guangxi	HET	PP588667
2019	Guangxi	MSM	PP588668
2017	Guangxi	HET	PP588669
2018	Guangxi	MSM	PP588670
2017	Guangxi	MSM	PP588671
2017	Guangxi	MSM	PP588672
2020	Guangxi	HET	PP588673
2020	Guangxi	MSM	PP588674
2017	Guangxi	MSM	PP588675
2020	Guangxi	HET	PP588676
2020	Guangxi	HET	PP588677
2019	Guangxi	MSM	PP588678
2019	Guangxi	MSM	PP588679
2022	Guangxi	HET	PP588680
2022	Guangxi	HET	PP588681
2022	Guangxi	HET	PP588682
2017	Guangxi	MSM	PP588683
2020	Guangxi	MSM	PP588684
2020	Guangxi	MSM	PP588685
2017	Guangxi	MSM	PP588686
2017	Guangxi	MSM	PP588687
2017	Guangxi	MSM	PP588688
2019	Guangxi	MSM	PP588689
2017	Guangxi	MSM	PP588690
2018	Guangxi	MSM	PP588691
2018	Guangxi	MSM	PP588692
2019	Guangxi	HET	PP588693
2018	Guangxi	MSM	PP588694
2018	Guangxi	MSM	PP588695
2019	Guangxi	MSM	OK011719
2008	Beijing	MSM	JF313463
2010	Hunan	MSM	JX574661
2011	GuangdongDongguan	MSM	JX574662
2011	GuangdongDongguan	MSM	JX574663
2011	Anhui	MSM	KC183775
2011	Anhui	MSM	KC183777
2007	GuangdongShenzhen	MSM	KF857358
2007	GuangdongShenzhen	MSM	KF857359
2008	GuangdongShenzhen	MSM	KF857360
2008	GuangdongShenzhen	MSM	KF857361
2008	GuangdongShenzhen	MSM	KF857362
2008	GuangdongShenzhen	MSM	KF857363
2008	GuangdongShenzhen	MSM	KF857364
2008	GuangdongShenzhen	MSM	KF857365
2008	GuangdongShenzhen	MSM	KF857368
2008	GuangdongShenzhen	MSM	KF857370
2008	GuangdongShenzhen	MSM	KF857371
2008	GuangdongShenzhen	MSM	KF857372
2008	GuangdongShenzhen	MSM	KF857373
2008	GuangdongShenzhen	MSM	KF857374
2008	GuangdongShenzhen	MSM	KF857375
2008	GuangdongShenzhen	MSM	KF857376
2008	GuangdongShenzhen	MSM	KF857377
2008	GuangdongShenzhen	MSM	KF857378
2009	GuangdongShenzhen	MSM	KF857379
2009	GuangdongShenzhen	MSM	KF857380
2009	GuangdongShenzhen	MSM	KF857381
2009	GuangdongShenzhen	MSM	KF857382
2009	GuangdongShenzhen	MSM	KF857383
2009	GuangdongShenzhen	MSM	KF857384
2009	GuangdongShenzhen	MSM	KF857385
2009	GuangdongShenzhen	MSM	KF857386
2009	GuangdongShenzhen	MSM	KF857387
2009	GuangdongShenzhen	MSM	KF857388
2009	GuangdongShenzhen	MSM	KF857389
2009	GuangdongShenzhen	MSM	KF857390
2009	GuangdongShenzhen	MSM	KF857391
2009	GuangdongShenzhen	MSM	KF857392
2009	GuangdongShenzhen	MSM	KF857393
2009	GuangdongShenzhen	MSM	KF857394
2009	GuangdongShenzhen	MSM	KF857396
2009	GuangdongShenzhen	MSM	KF857397
2009	GuangdongShenzhen	MSM	KF857398
2009	GuangdongShenzhen	MSM	KF857399
2009	GuangdongShenzhen	MSM	KF857400
2009	GuangdongShenzhen	MSM	KF857401
2010	GuangdongShenzhen	MSM	KF857403
2010	GuangdongShenzhen	MSM	KF857404
2010	GuangdongShenzhen	MSM	KF857405
2010	GuangdongShenzhen	MSM	KF857406
2010	GuangdongShenzhen	MSM	KF857408
2010	GuangdongShenzhen	MSM	KF857409
2010	GuangdongShenzhen	MSM	KF857410
2010	GuangdongShenzhen	MSM	KF857411
2011	GuangdongShenzhen	MSM	KF857412
2011	GuangdongShenzhen	MSM	KF857413
2011	GuangdongShenzhen	MSM	KF857414
2011	GuangdongShenzhen	MSM	KF857415
2011	GuangdongShenzhen	MSM	KF857416
2011	GuangdongShenzhen	MSM	KF857417
2011	GuangdongShenzhen	MSM	KF857418
2011	GuangdongShenzhen	MSM	KF857419
2011	GuangdongShenzhen	MSM	KF857420
2011	GuangdongShenzhen	MSM	KF857421
2011	GuangdongShenzhen	MSM	KF857422
2011	GuangdongShenzhen	MSM	KF857423
2011	GuangdongShenzhen	MSM	KF857424
2011	GuangdongShenzhen	MSM	KF857425
2011	GuangdongShenzhen	MSM	KF857426
2011	GuangdongShenzhen	MSM	KF857427
2011	GuangdongShenzhen	MSM	KF857428
2011	GuangdongShenzhen	MSM	KF857430
2011	GuangdongShenzhen	MSM	KF857431
2011	GuangdongShenzhen	MSM	KF857432
2011	GuangdongShenzhen	MSM	KF857435
2012	GuangdongShenzhen	MSM	KF857437
2012	GuangdongShenzhen	MSM	KF857438
2012	GuangdongShenzhen	MSM	KF857439
2012	GuangdongShenzhen	MSM	KF857440
2012	GuangdongShenzhen	MSM	KF857441
2012	GuangdongShenzhen	MSM	KF857442
2013	GuangdongShenzhen	MSM	KF857443
2012	GuangdongShenzhen	MSM	KF857444
2012	GuangdongShenzhen	MSM	KF857445
2013	GuangdongShenzhen	MSM	KF857446
2012	GuangdongShenzhen	MSM	KF857447
2012	GuangdongShenzhen	MSM	KF857448
2012	GuangdongShenzhen	MSM	KF857449
2012	GuangdongShenzhen	MSM	KF857450
2012	GuangdongShenzhen	MSM	KF857451
2012	GuangdongShenzhen	MSM	KF857452
2012	GuangdongShenzhen	MSM	KF857454
2012	GuangdongShenzhen	MSM	KF857456
2012	GuangdongShenzhen	MSM	KF857457
2012	GuangdongShenzhen	MSM	KF857458
2012	GuangdongShenzhen	MSM	KF857459
2012	GuangdongShenzhen	MSM	KF857460
2011	Hunan	MSM	KF927150
2011	GuangdongDongguan	MSM	KF927151
2013	Zhejiang	HET	KM258825
2013	Zhejiang	HET	KM258826
2011	Shanghai	MSM	KR187514
2011	Shanghai	MSM	KR187534
2011	Shanghai	MSM	KR187672
2012	Shanghai	MSM	KR187773
2012	Shanghai	MSM	KR187823
2012	Shanghai	MSM	KR187879
2012	Shanghai	MSM	KR187889
2012	Shanghai	MSM	KR187893
2012	Shanghai	MSM	KR187930
2012	Shanghai	MSM	KR188002
2012	Shanghai	MSM	KR188003
2013	Shanghai	MSM	KR188051
2013	Shanghai	MSM	KR188102
2013	Shanghai	MSM	KR188134
2013	Shanghai	MSM	KR188179
2013	Shanghai	MSM	KR188258
2013	Shanghai	MSM	KR188267
2013	Shanghai	MSM	KR188361
2013	Shanghai	MSM	KR188393
2013	Shanghai	MSM	KR188394
2013	Shanghai	MSM	KR188423
2013	Shanghai	MSM	KR188425
2012	GuangdongShenzhen	MSM	KT378720
2010	GuangdongShenzhen	MSM	KT379131
2011	GuangdongShenzhen	MSM	KT379148
2011	GuangdongShenzhen	MSM	KT379175
2011	GuangdongShenzhen	MSM	KT379194
2011	GuangdongShenzhen	MSM	KT379237
2011	GuangdongShenzhen	MSM	KT379258
2011	GuangdongShenzhen	MSM	KT379274
2011	GuangdongShenzhen	MSM	KT379277
2011	GuangdongShenzhen	MSM	KT379343
2011	GuangdongShenzhen	MSM	KT379356
2011	GuangdongShenzhen	MSM	KT379357
2012	GuangdongShenzhen	MSM	KT379406
2012	GuangdongShenzhen	MSM	KT379415
2012	GuangdongShenzhen	MSM	KT379443
2012	GuangdongShenzhen	MSM	KT379450
2012	GuangdongShenzhen	MSM	KT379451
2012	GuangdongShenzhen	MSM	KT379453
2012	GuangdongShenzhen	MSM	KT379455
2012	GuangdongShenzhen	MSM	KT379460
2012	GuangdongShenzhen	MSM	KT379463
2012	GuangdongShenzhen	MSM	KT379477
2012	GuangdongShenzhen	MSM	KT379478
2012	GuangdongShenzhen	MSM	KT379487
2012	GuangdongShenzhen	MSM	KT379495
2012	GuangdongShenzhen	MSM	KT379508
2012	GuangdongShenzhen	MSM	KT379515
2012	GuangdongShenzhen	MSM	KT379556
2012	GuangdongShenzhen	MSM	KT379559
2012	GuangdongShenzhen	MSM	KT379561
2012	GuangdongShenzhen	MSM	KT379564
2012	GuangdongShenzhen	MSM	KT379571
2012	GuangdongShenzhen	MSM	KT379572
2012	GuangdongShenzhen	MSM	KT379642
2012	GuangdongShenzhen	MSM	KT379663
2012	GuangdongShenzhen	MSM	KT379668
2012	GuangdongShenzhen	MSM	KT379682
2012	GuangdongShenzhen	MSM	KT379691
2012	GuangdongShenzhen	MSM	KT379696
2012	GuangdongShenzhen	MSM	KT379698
2012	GuangdongShenzhen	MSM	KT379711
2012	GuangdongShenzhen	MSM	KT379717
2012	GuangdongShenzhen	MSM	KT379720
2012	GuangdongShenzhen	MSM	KT379725
2012	GuangdongShenzhen	MSM	KT379728
2012	GuangdongShenzhen	MSM	KT379753
2012	GuangdongShenzhen	MSM	KT379755
2012	GuangdongShenzhen	MSM	KT379758
2012	GuangdongShenzhen	MSM	KT379763
2012	GuangdongShenzhen	MSM	KT379772
2012	GuangdongShenzhen	MSM	KT379779
2012	GuangdongShenzhen	MSM	KT379782
2012	GuangdongShenzhen	MSM	KT379787
2012	GuangdongShenzhen	MSM	KT379795
2012	GuangdongShenzhen	MSM	KT379796
2012	GuangdongShenzhen	MSM	KT379851
2007	Beijing	NA	KU050302
2013	Hebei	MSM	KX198570
2013	Hebei	MSM	KX198572
2013	Hebei	HET	KX198581
2014	Yunnan	HET	KY244613
2013	Yunnan	MSM	MF037050
2013	Yunnan	MSM	MF037064
2014	Yunnan	MSM	MF037120
2015	Yunnan	MSM	MF037187
2013	Zhejiang	NA	MF941449
2015	Zhejiang	NA	MF941471
2016	GuangdongZhuhai	NA	MF941494
2014	Hebei	NA	MG706510
2014	Hebei	NA	MG706542
2014	Hebei	NA	MG706600
2015	Hebei	NA	MG706773
2015	Hebei	NA	MG706850
2014	Zhejiang	na	MH010677
2014	Zhejiang	na	MH010689
2015	Yunnan	NA	MH573179
2015	Yunnan	NA	MH573323
2015	Yunnan	NA	MH573521
2015	Yunnan	NA	MH573538
2015	Shanghai	NA	MK543670
2015	Shanghai	NA	MK543677
2018	Chongqing	NA	MK771172
2019	Haerbin	NA	MK771209
2018	Henan	NA	MK771239
2018	Shannxi	NA	MK771289
2019	GuangdongShenzhen	NA	MK771302
2009	GuangdongGuangzhou	MSM	MK892866
2009	GuangdongGuangzhou	MSM	MK892867
2010	Guangdong	MSM	MK892868
2011	Guangdong	MSM	MK892869
2011	Guangdong	MSM	MK892870
2011	Guangdong	MSM	MK892872
2013	Guangdong	MSM	MK892874
2013	Guangdong	MSM	MK892875
2013	Guangdong	MSM	MK892876
2013	Guangdong	MSM	MK892877
2013	Guangdong	MSM	MK892878
2013	Guangdong	MSM	MK892879
2013	Guangdong	MSM	MK892880
2013	GuangdongHuizhou	MSM	MK892881
2013	Guangdong	MSM	MK892882
2013	GuangdongShenzhen	MSM	MK892884
2013	GuangdongShenzhen	MSM	MK892885
2013	GuangdongShenzhen	MSM	MK892886
2013	GuangdongShenzhen	MSM	MK892887
2013	GuangdongShenzhen	MSM	MK892888
2013	GuangdongShenzhen	MSM	MK892889
2013	Guangdong	MSM	MK892891
2014	GuangdongGuangzhou	MSM	MK892892
2014	GuangdongGuangzhou	MSM	MK892893
2014	GuangdongGuangzhou	MSM	MK892894
2014	GuangdongGuangzhou	MSM	MK892896
2014	GuangdongGuangzhou	MSM	MK892897
2014	GuangdongGuangzhou	MSM	MK892898
2014	GuangdongGuangzhou	MSM	MK892899
2014	GuangdongGuangzhou	MSM	MK892900
2014	GuangdongGuangzhou	MSM	MK892901
2014	GuangdongGuangzhou	MSM	MK892902
2014	GuangdongGuangzhou	MSM	MK892903
2014	GuangdongGuangzhou	MSM	MK892904
2014	GuangdongShenzhen	MSM	MK892906
2014	GuangdongShenzhen	MSM	MK892907
2014	GuangdongShenzhen	MSM	MK892908
2014	GuangdongShenzhen	MSM	MK892909
2014	GuangdongShenzhen	MSM	MK892910
2014	GuangdongShenzhen	MSM	MK892911
2014	GuangdongShenzhen	MSM	MK892912
2014	GuangdongShenzhen	MSM	MK892913
2014	GuangdongShenzhen	MSM	MK892914
2014	GuangdongShenzhen	MSM	MK892915
2014	GuangdongShenzhen	MSM	MK892916
2014	GuangdongShenzhen	MSM	MK892917
2015	GuangdongGuangzhou	MSM	MK892918
2015	GuangdongGuangzhou	MSM	MK892919
2015	GuangdongGuangzhou	MSM	MK892920
2015	GuangdongGuangzhou	MSM	MK892922
2015	GuangdongGuangzhou	MSM	MK892923
2015	GuangdongGuangzhou	MSM	MK892924
2015	GuangdongGuangzhou	MSM	MK892925
2015	GuangdongGuangzhou	MSM	MK892926
2015	GuangdongGuangzhou	MSM	MK892927
2015	GuangdongShenzhen	MSM	MK892928
2015	GuangdongShenzhen	MSM	MK892929
2015	GuangdongShenzhen	MSM	MK892930
2015	GuangdongShenzhen	MSM	MK892931
2015	GuangdongShenzhen	MSM	MK892932
2015	GuangdongShenzhen	MSM	MK892933
2015	GuangdongShenzhen	MSM	MK892934
2016	Guangdong	MSM	MK892935
2016	Guangdong	MSM	MK892936
2016	Guangdong	MSM	MK892937
2016	Guangdong	MSM	MK892938
2016	Guangdong	MSM	MK892939
2016	Guangdong	MSM	MK892940
2016	Guangdong	MSM	MK892941
2016	Guangdong	MSM	MK892942
2016	Guangdong	MSM	MK892943
2016	Guangdong	MSM	MK892944
2016	Guangdong	MSM	MK892945
2016	Guangdong	MSM	MK892946
2016	Guangdong	MSM	MK892947
2016	Guangdong	MSM	MK892948
2016	Guangdong	MSM	MK892949
2016	Guangdong	MSM	MK892950
2016	Guangdong	MSM	MK892951
2016	Guangdong	MSM	MK892953
2016	Guangdong	MSM	MK892954
2016	Guangdong	MSM	MK892955
2016	Guangdong	MSM	MK892956
2016	Guangdong	MSM	MK892957
2016	Guangdong	MSM	MK892958
2016	Guangdong	MSM	MK892959
2016	Guangdong	MSM	MK892960
2016	Guangdong	MSM	MK892961
2016	Guangdong	MSM	MK892962
2017	GuangdongDongguan	MSM	MK892963
2017	GuangdongDongguan	MSM	MK892964
2017	GuangdongDongguan	MSM	MK892965
2017	GuangdongFoshan	MSM	MK892966
2017	GuangdongFoshan	MSM	MK892967
2017	GuangdongFoshan	MSM	MK892968
2017	GuangdongGuangzhou	MSM	MK892969
2017	GuangdongGuangzhou	MSM	MK892970
2017	GuangdongGuangzhou	MSM	MK892971
2017	GuangdongGuangzhou	MSM	MK892972
2017	GuangdongGuangzhou	MSM	MK892973
2017	GuangdongGuangzhou	MSM	MK892974
2017	GuangdongShenzhen	MSM	MK892975
2017	GuangdongShenzhen	MSM	MK892976
2017	GuangdongShenzhen	MSM	MK892977
2017	GuangdongShenzhen	MSM	MK892978
2017	GuangdongShenzhen	MSM	MK892979
2017	GuangdongZhongshan	MSM	MK892980
2017	GuangdongZhongshan	MSM	MK892981
2017	GuangdongZhanjiang	MSM	MK892982
2017	GuangdongZhongshan	MSM	MK892983
2008	Guangdong	MSM	MN427005
2008	Guangdong	MSM	MN427007
2008	Guangdong	MSM	MN427009
2008	Guangdong	MSM	MN427012
2008	Guangdong	MSM	MN427013
2009	Guangdong	MSM	MN427014
2009	Guangdong	MSM	MN427015
2009	Guangdong	MSM	MN427016
2009	Guangdong	MSM	MN427017
2009	Guangdong	MSM	MN427018
2009	Guangdong	MSM	MN427019
2009	Guangdong	MSM	MN427020
2009	Guangdong	MSM	MN427021
2009	Guangdong	MSM	MN427022
2009	Guangdong	MSM	MN427023
2009	Guangdong	MSM	MN427024
2009	Guangdong	MSM	MN427025
2009	Guangdong	MSM	MN427026
2009	Guangdong	MSM	MN427027
2009	Guangdong	MSM	MN427028
2009	Guangdong	MSM	MN427029
2009	Guangdong	MSM	MN427031
2009	Guangdong	MSM	MN427032
2009	Guangdong	MSM	MN427033
2009	Guangdong	MSM	MN427034
2009	Guangdong	MSM	MN427035
2009	Guangdong	MSM	MN427036
2009	Guangdong	MSM	MN427037
2010	GuangdongGuangzhou	IDU	MN427039
2010	GuangdongGuangzhou	MSM	MN427040
2010	GuangdongGuangzhou	MSM	MN427041
2010	GuangdongGuangzhou	MSM	MN427042
2010	GuangdongGuangzhou	MSM	MN427043
2010	GuangdongGuangzhou	MSM	MN427044
2010	GuangdongGuangzhou	MSM	MN427045
2010	GuangdongGuangzhou	MSM	MN427046
2010	GuangdongGuangzhou	MSM	MN427047
2010	GuangdongGuangzhou	MSM	MN427048
2010	GuangdongGuangzhou	MSM	MN427049
2010	GuangdongGuangzhou	MSM	MN427050
2010	GuangdongGuangzhou	MSM	MN427051
2010	GuangdongGuangzhou	MSM	MN427052
2010	GuangdongGuangzhou	MSM	MN427053
2010	GuangdongGuangzhou	MSM	MN427054
2010	GuangdongGuangzhou	MSM	MN427055
2010	GuangdongGuangzhou	MSM	MN427056
2010	GuangdongGuangzhou	MSM	MN427057
2010	GuangdongGuangzhou	MSM	MN427058
2010	GuangdongGuangzhou	MSM	MN427059
2010	GuangdongGuangzhou	MSM	MN427060
2010	GuangdongGuangzhou	MSM	MN427062
2010	GuangdongGuangzhou	MSM	MN427063
2010	GuangdongGuangzhou	MSM	MN427064
2010	GuangdongGuangzhou	MSM	MN427065
2010	GuangdongGuangzhou	MSM	MN427066
2010	GuangdongGuangzhou	MSM	MN427067
2010	GuangdongGuangzhou	MSM	MN427068
2010	GuangdongGuangzhou	MSM	MN427069
2010	GuangdongGuangzhou	MSM	MN427070
2010	GuangdongGuangzhou	MSM	MN427071
2010	GuangdongGuangzhou	MSM	MN427072
2011	GuangdongGuangzhou	MSM	MN427073
2011	GuangdongGuangzhou	MSM	MN427074
2011	GuangdongGuangzhou	MSM	MN427075
2011	GuangdongGuangzhou	MSM	MN427076
2011	GuangdongGuangzhou	MSM	MN427077
2011	GuangdongGuangzhou	MSM	MN427078
2011	GuangdongGuangzhou	MSM	MN427080
2011	GuangdongGuangzhou	MSM	MN427082
2011	GuangdongGuangzhou	MSM	MN427083
2011	GuangdongGuangzhou	MSM	MN427084
2011	GuangdongGuangzhou	MSM	MN427085
2011	GuangdongGuangzhou	MSM	MN427086
2011	GuangdongGuangzhou	MSM	MN427087
2011	GuangdongGuangzhou	MSM	MN427088
2011	GuangdongGuangzhou	MSM	MN427089
2012	GuangdongGuangzhou	IDU	MN427090
2012	GuangdongGuangzhou	MSM	MN427091
2012	GuangdongGuangzhou	MSM	MN427092
2012	GuangdongGuangzhou	MSM	MN427093
2012	GuangdongGuangzhou	MSM	MN427094
2012	GuangdongGuangzhou	MSM	MN427095
2012	GuangdongGuangzhou	MSM	MN427097
2012	GuangdongGuangzhou	MSM	MN427098
2012	GuangdongGuangzhou	MSM	MN427099
2012	GuangdongGuangzhou	MSM	MN427100
2012	GuangdongGuangzhou	MSM	MN427101
2012	GuangdongGuangzhou	MSM	MN427102
2012	GuangdongGuangzhou	MSM	MN427103
2012	GuangdongGuangzhou	MSM	MN427104
2012	GuangdongGuangzhou	MSM	MN427105
2012	GuangdongGuangzhou	MSM	MN427106
2012	GuangdongGuangzhou	MSM	MN427107
2012	GuangdongGuangzhou	MSM	MN427108
2012	GuangdongGuangzhou	MSM	MN427109
2012	GuangdongGuangzhou	MSM	MN427110
2012	GuangdongGuangzhou	MSM	MN427111
2012	GuangdongGuangzhou	MSM	MN427112
2012	GuangdongGuangzhou	MSM	MN427113
2012	GuangdongGuangzhou	MSM	MN427114
2012	GuangdongGuangzhou	MSM	MN427115
2012	GuangdongGuangzhou	MSM	MN427116
2012	GuangdongGuangzhou	MSM	MN427117
2012	GuangdongGuangzhou	MSM	MN427118
2012	GuangdongGuangzhou	MSM	MN427119
2012	GuangdongGuangzhou	MSM	MN427120
2012	GuangdongGuangzhou	MSM	MN427121
2012	GuangdongGuangzhou	MSM	MN427122
2012	GuangdongGuangzhou	MSM	MN427123
2012	GuangdongGuangzhou	MSM	MN427124
2012	GuangdongGuangzhou	MSM	MN427125
2012	GuangdongGuangzhou	MSM	MN427126
2012	GuangdongGuangzhou	MSM	MN427127
2012	GuangdongGuangzhou	MSM	MN427128
2012	GuangdongGuangzhou	MSM	MN427129
2012	GuangdongGuangzhou	MSM	MN427130
2012	GuangdongGuangzhou	MSM	MN427131
2012	GuangdongGuangzhou	MSM	MN427132
2012	GuangdongGuangzhou	MSM	MN427133
2012	GuangdongGuangzhou	MSM	MN427134
2012	GuangdongGuangzhou	MSM	MN427135
2012	GuangdongGuangzhou	MSM	MN427136
2012	GuangdongGuangzhou	MSM	MN427137
2012	GuangdongGuangzhou	MSM	MN427138
2013	GuangdongGuangzhou	IDU	MN427139
2013	GuangdongGuangzhou	IDU	MN427140
2013	GuangdongGuangzhou	IDU	MN427141
2013	GuangdongGuangzhou	MSM	MN427142
2013	GuangdongGuangzhou	MSM	MN427143
2013	GuangdongGuangzhou	MSM	MN427144
2013	GuangdongGuangzhou	MSM	MN427145
2013	GuangdongGuangzhou	MSM	MN427146
2013	GuangdongGuangzhou	MSM	MN427147
2013	GuangdongGuangzhou	MSM	MN427148
2013	GuangdongGuangzhou	MSM	MN427149
2013	GuangdongGuangzhou	MSM	MN427150
2013	GuangdongGuangzhou	MSM	MN427151
2013	GuangdongGuangzhou	MSM	MN427152
2013	GuangdongGuangzhou	MSM	MN427153
2013	GuangdongGuangzhou	MSM	MN427154
2013	GuangdongGuangzhou	MSM	MN427155
2013	GuangdongGuangzhou	MSM	MN427156
2013	GuangdongGuangzhou	MSM	MN427157
2013	GuangdongGuangzhou	MSM	MN427158
2013	GuangdongGuangzhou	MSM	MN427159
2013	GuangdongGuangzhou	MSM	MN427160
2013	GuangdongGuangzhou	MSM	MN427161
2013	GuangdongGuangzhou	MSM	MN427162
2013	GuangdongGuangzhou	MSM	MN427163
2013	GuangdongGuangzhou	MSM	MN427164
2013	GuangdongGuangzhou	MSM	MN427165
2013	GuangdongGuangzhou	MSM	MN427166
2013	GuangdongGuangzhou	MSM	MN427167
2013	GuangdongGuangzhou	MSM	MN427168
2013	GuangdongGuangzhou	MSM	MN427169
2013	GuangdongGuangzhou	MSM	MN427170
2013	GuangdongGuangzhou	MSM	MN427171
2013	GuangdongGuangzhou	MSM	MN427172
2013	GuangdongGuangzhou	MSM	MN427173
2013	GuangdongGuangzhou	MSM	MN427174
2013	GuangdongGuangzhou	MSM	MN427175
2013	GuangdongGuangzhou	MSM	MN427176
2013	GuangdongGuangzhou	MSM	MN427177
2013	GuangdongGuangzhou	MSM	MN427178
2013	GuangdongGuangzhou	MSM	MN427179
2013	GuangdongGuangzhou	MSM	MN427180
2013	GuangdongGuangzhou	MSM	MN427182
2013	GuangdongGuangzhou	MSM	MN427183
2014	GuangdongGuangzhou	IDU	MN427184
2014	GuangdongGuangzhou	IDU	MN427185
2014	GuangdongGuangzhou	MSM	MN427186
2014	GuangdongGuangzhou	MSM	MN427187
2014	GuangdongGuangzhou	MSM	MN427188
2014	GuangdongGuangzhou	MSM	MN427189
2014	GuangdongGuangzhou	MSM	MN427190
2014	GuangdongGuangzhou	MSM	MN427191
2014	GuangdongGuangzhou	MSM	MN427192
2014	GuangdongGuangzhou	MSM	MN427193
2014	GuangdongGuangzhou	MSM	MN427194
2014	GuangdongGuangzhou	MSM	MN427195
2014	GuangdongGuangzhou	MSM	MN427196
2014	GuangdongGuangzhou	MSM	MN427197
2014	GuangdongGuangzhou	MSM	MN427198
2014	GuangdongGuangzhou	MSM	MN427199
2014	GuangdongGuangzhou	MSM	MN427200
2014	GuangdongGuangzhou	MSM	MN427201
2014	GuangdongGuangzhou	MSM	MN427202
2014	GuangdongGuangzhou	MSM	MN427203
2014	GuangdongGuangzhou	MSM	MN427204
2014	GuangdongGuangzhou	MSM	MN427205
2014	GuangdongGuangzhou	MSM	MN427206
2014	GuangdongGuangzhou	MSM	MN427207
2014	GuangdongGuangzhou	MSM	MN427208
2014	GuangdongGuangzhou	MSM	MN427209
2014	GuangdongGuangzhou	MSM	MN427210
2014	GuangdongGuangzhou	MSM	MN427211
2014	GuangdongGuangzhou	MSM	MN427212
2014	GuangdongGuangzhou	MSM	MN427213
2014	GuangdongGuangzhou	MSM	MN427214
2014	GuangdongGuangzhou	MSM	MN427215
2014	GuangdongGuangzhou	MSM	MN427216
2014	GuangdongGuangzhou	MSM	MN427217
2014	GuangdongGuangzhou	MSM	MN427218
2014	GuangdongGuangzhou	MSM	MN427219
2014	GuangdongGuangzhou	MSM	MN427220
2014	GuangdongGuangzhou	MSM	MN427221
2014	GuangdongGuangzhou	MSM	MN427222
2014	GuangdongGuangzhou	MSM	MN427223
2014	GuangdongGuangzhou	MSM	MN427224
2014	GuangdongGuangzhou	MSM	MN427225
2014	GuangdongGuangzhou	MSM	MN427226
2014	GuangdongGuangzhou	MSM	MN427227
2014	GuangdongGuangzhou	MSM	MN427228
2014	GuangdongGuangzhou	MSM	MN427229
2014	GuangdongGuangzhou	MSM	MN427230
2014	GuangdongGuangzhou	MSM	MN427231
2014	GuangdongGuangzhou	MSM	MN427232
2014	GuangdongGuangzhou	MSM	MN427233
2014	GuangdongGuangzhou	MSM	MN427234
2014	GuangdongGuangzhou	MSM	MN427235
2014	GuangdongGuangzhou	MSM	MN427236
2014	GuangdongGuangzhou	MSM	MN427237
2014	GuangdongGuangzhou	MSM	MN427238
2014	GuangdongGuangzhou	MSM	MN427239
2014	GuangdongGuangzhou	MSM	MN427240
2014	GuangdongGuangzhou	MSM	MN427241
2014	GuangdongGuangzhou	MSM	MN427242
2014	GuangdongGuangzhou	MSM	MN427243
2014	GuangdongGuangzhou	MSM	MN427245
2014	GuangdongGuangzhou	MSM	MN427246
2014	GuangdongGuangzhou	MSM	MN427247
2014	GuangdongGuangzhou	MSM	MN427248
2014	GuangdongGuangzhou	MSM	MN427249
2014	GuangdongGuangzhou	MSM	MN427250
2014	GuangdongGuangzhou	MSM	MN427251
2014	GuangdongGuangzhou	MSM	MN427252
2015	GuangdongGuangzhou	MSM	MN427253
2015	GuangdongGuangzhou	MSM	MN427254
2015	GuangdongGuangzhou	MSM	MN427255
2015	GuangdongGuangzhou	MSM	MN427256
2015	GuangdongGuangzhou	MSM	MN427257
2015	GuangdongGuangzhou	MSM	MN427258
2015	GuangdongGuangzhou	MSM	MN427260
2015	GuangdongGuangzhou	MSM	MN427261
2015	GuangdongGuangzhou	MSM	MN427262
2015	GuangdongGuangzhou	MSM	MN427263
2015	GuangdongGuangzhou	MSM	MN427264
2015	GuangdongGuangzhou	MSM	MN427265
2015	GuangdongGuangzhou	MSM	MN427266
2015	GuangdongGuangzhou	MSM	MN427267
2015	GuangdongGuangzhou	MSM	MN427268
2015	GuangdongGuangzhou	MSM	MN427269
2015	GuangdongGuangzhou	MSM	MN427270
2015	GuangdongGuangzhou	MSM	MN427271
2015	GuangdongGuangzhou	MSM	MN427272
2015	GuangdongGuangzhou	MSM	MN427273
2015	GuangdongGuangzhou	MSM	MN427275
2015	GuangdongGuangzhou	MSM	MN427276
2015	GuangdongGuangzhou	MSM	MN427277
2015	GuangdongGuangzhou	MSM	MN427278
2015	GuangdongGuangzhou	MSM	MN427279
2015	GuangdongGuangzhou	MSM	MN427280
2015	GuangdongGuangzhou	MSM	MN427281
2015	GuangdongGuangzhou	MSM	MN427282
2015	GuangdongGuangzhou	MSM	MN427283
2015	GuangdongGuangzhou	MSM	MN427284
2015	GuangdongGuangzhou	MSM	MN427285
2015	GuangdongGuangzhou	MSM	MN427286
2015	GuangdongGuangzhou	MSM	MN427287
2015	GuangdongGuangzhou	MSM	MN427288
2015	GuangdongGuangzhou	MSM	MN427289
2015	GuangdongGuangzhou	MSM	MN427290
2015	GuangdongGuangzhou	MSM	MN427291
2015	GuangdongGuangzhou	MSM	MN427292
2015	GuangdongGuangzhou	MSM	MN427293
2015	GuangdongGuangzhou	MSM	MN427294
2015	GuangdongGuangzhou	MSM	MN427295
2015	GuangdongGuangzhou	MSM	MN427296
2015	GuangdongGuangzhou	MSM	MN427297
2015	GuangdongGuangzhou	MSM	MN427298
2015	GuangdongGuangzhou	MSM	MN427299
2015	GuangdongGuangzhou	MSM	MN427300
2015	GuangdongGuangzhou	MSM	MN427301
2015	GuangdongGuangzhou	MSM	MN427302
2015	GuangdongGuangzhou	MSM	MN427303
2015	GuangdongGuangzhou	MSM	MN427304
2015	GuangdongGuangzhou	MSM	MN427305
2015	GuangdongGuangzhou	MSM	MN427306
2015	GuangdongGuangzhou	MSM	MN427307
2015	GuangdongGuangzhou	MSM	MN427308
2015	GuangdongGuangzhou	MSM	MN427309
2015	GuangdongGuangzhou	MSM	MN427310
2015	GuangdongGuangzhou	MSM	MN427311
2015	GuangdongGuangzhou	MSM	MN427312
2015	GuangdongGuangzhou	MSM	MN427313
2015	GuangdongGuangzhou	MSM	MN427314
2015	GuangdongGuangzhou	MSM	MN427315
2015	GuangdongGuangzhou	MSM	MN427316
2015	GuangdongGuangzhou	MSM	MN427317
2015	GuangdongGuangzhou	MSM	MN427318
2015	GuangdongGuangzhou	MSM	MN427319
2015	GuangdongGuangzhou	MSM	MN427320
2015	GuangdongGuangzhou	MSM	MN427321
2015	GuangdongGuangzhou	MSM	MN427322
2015	GuangdongGuangzhou	MSM	MN427323
2015	GuangdongGuangzhou	MSM	MN427324
2015	GuangdongGuangzhou	MSM	MN427325
2008	GuangdongGuangzhou	HET	MN427326
2008	GuangdongGuangzhou	HET	MN427327
2009	GuangdongGuangzhou	HET	MN427328
2009	GuangdongGuangzhou	HET	MN427329
2009	GuangdongGuangzhou	HET	MN427331
2009	GuangdongGuangzhou	HET	MN427332
2009	GuangdongGuangzhou	HET	MN427333
2009	GuangdongGuangzhou	HET	MN427335
2010	GuangdongGuangzhou	HET	MN427336
2010	GuangdongGuangzhou	HET	MN427337
2011	GuangdongGuangzhou	HET	MN427338
2011	GuangdongGuangzhou	HET	MN427339
2011	GuangdongGuangzhou	HET	MN427340
2011	GuangdongGuangzhou	HET	MN427341
2011	GuangdongGuangzhou	HET	MN427342
2011	GuangdongGuangzhou	HET	MN427343
2012	GuangdongGuangzhou	HET	MN427344
2012	GuangdongGuangzhou	HET	MN427345
2012	GuangdongGuangzhou	HET	MN427346
2012	GuangdongGuangzhou	HET	MN427347
2012	GuangdongGuangzhou	HET	MN427348
2012	GuangdongGuangzhou	HET	MN427349
2012	GuangdongGuangzhou	HET	MN427350
2012	GuangdongGuangzhou	HET	MN427351
2012	GuangdongGuangzhou	HET	MN427352
2012	GuangdongGuangzhou	HET	MN427353
2012	GuangdongGuangzhou	HET	MN427354
2012	GuangdongGuangzhou	HET	MN427355
2012	GuangdongGuangzhou	HET	MN427356
2012	GuangdongGuangzhou	HET	MN427358
2012	GuangdongGuangzhou	HET	MN427359
2012	GuangdongGuangzhou	HET	MN427360
2012	GuangdongGuangzhou	HET	MN427361
2012	GuangdongGuangzhou	HET	MN427362
2012	GuangdongGuangzhou	HET	MN427365
2012	GuangdongGuangzhou	HET	MN427366
2012	GuangdongGuangzhou	HET	MN427367
2012	GuangdongGuangzhou	HET	MN427368
2018	Anhui	HET	MN633489
2018	Anhui	HET	MN633617
2018	Anhui	HET	MN633637
2018	Anhui	HET	MN633656
2018	Anhui	MSM	MN633731
2018	Anhui	MSM	MN633784
2018	Anhui	MSM	MN633791
2018	Anhui	MSM	MN633798
2018	Anhui	MSM	MN633817
2018	Anhui	MSM	MN633823
2018	Anhui	MSM	MN633830
2018	Anhui	MSM	MN633841
2018	Anhui	MSM	MN633862
2018	Anhui	MSM	MN633899
2018	Anhui	HET	MN633928
2017	GuangdongGuangzhou	HET	MN816511
2017	GuangdongGuangzhou	MSM	MN816512
2017	GuangdongGuangzhou	MSM	MN816513
2017	GuangdongGuangzhou	HET	MN816514
2018	GuangdongGuangzhou	NA	MN816515
2018	GuangdongGuangzhou	IDU	MN816516
2018	GuangdongGuangzhou	MSM	MN816517
2016	GuangdongGuangzhou	MSM	MN816518
2016	GuangdongGuangzhou	HET	MN816519
2016	GuangdongGuangzhou	HET	MN816520
2016	GuangdongGuangzhou	HET	MN816521
2016	GuangdongGuangzhou	MSM	MN816522
2016	GuangdongGuangzhou	MSM	MN816523
2016	GuangdongGuangzhou	MSM	MN816524
2017	GuangdongGuangzhou	MSM	MN816525
2017	GuangdongGuangzhou	MSM	MN816526
2017	GuangdongGuangzhou	MSM	MN816527
2017	GuangdongGuangzhou	MSM	MN816528
2017	GuangdongGuangzhou	MSM	MN816529
2017	GuangdongGuangzhou	MSM	MN816530
2017	GuangdongGuangzhou	HET	MN816531
2017	GuangdongGuangzhou	MSM	MN816532
2017	GuangdongGuangzhou	MSM	MN816533
2017	GuangdongGuangzhou	HET	MN816534
2017	GuangdongGuangzhou	HET	MN816535
2017	GuangdongGuangzhou	HET	MN816536
2017	GuangdongGuangzhou	HET	MN816537
2017	GuangdongGuangzhou	HET	MN816538
2017	GuangdongGuangzhou	HET	MN816539
2017	GuangdongGuangzhou	HET	MN816540
2017	GuangdongGuangzhou	MSM	MN816541
2017	GuangdongGuangzhou	MSM	MN816542
2017	GuangdongGuangzhou	HET	MN816543
2017	GuangdongGuangzhou	MSM	MN816544
2017	GuangdongGuangzhou	HET	MN816545
2017	GuangdongGuangzhou	HET	MN816546
2017	GuangdongGuangzhou	MSM	MN816547
2017	GuangdongGuangzhou	MSM	MN816548
2017	GuangdongGuangzhou	MSM	MN816549
2017	GuangdongGuangzhou	HET	MN816550
2017	GuangdongGuangzhou	HET	MN816551
2017	GuangdongGuangzhou	HET	MN816552
2017	GuangdongGuangzhou	HET	MN816553
2017	GuangdongGuangzhou	HET	MN816554
2017	GuangdongGuangzhou	MSM	MN816555
2017	GuangdongGuangzhou	MSM	MN816556
2017	GuangdongGuangzhou	NA	MN816557
2017	GuangdongGuangzhou	HET	MN816558
2017	GuangdongGuangzhou	NA	MN816559
2017	GuangdongGuangzhou	NA	MN816560
2017	GuangdongGuangzhou	MSM	MN816561
2017	GuangdongGuangzhou	MSM	MN816562
2017	GuangdongGuangzhou	HET	MN816563
2017	GuangdongGuangzhou	MSM	MN816564
2017	GuangdongGuangzhou	HET	MN816565
2017	GuangdongGuangzhou	HET	MN816566
2017	GuangdongGuangzhou	HET	MN816567
2017	GuangdongGuangzhou	HET	MN816568
2017	GuangdongGuangzhou	HET	MN816569
2018	GuangdongGuangzhou	HET	MN816570
2018	GuangdongGuangzhou	MSM	MN816571
2018	GuangdongGuangzhou	MSM	MN816572
2018	GuangdongGuangzhou	HET	MN816573
2018	GuangdongGuangzhou	HET	MN816574
2018	GuangdongGuangzhou	MSM	MN816575
2018	GuangdongGuangzhou	MSM	MN816576
2018	GuangdongGuangzhou	HET	MN816577
2018	GuangdongGuangzhou	MSM	MN816578
2018	GuangdongGuangzhou	MSM	MN816579
2018	GuangdongGuangzhou	MSM	MN816580
2018	GuangdongGuangzhou	NA	MN816581
2018	GuangdongGuangzhou	IDU	MN816582
2018	GuangdongGuangzhou	MSM	MN816583
2018	GuangdongGuangzhou	HET	MN816584
2018	GuangdongGuangzhou	NA	MN816585
2018	GuangdongGuangzhou	HET	MN816586
2018	GuangdongGuangzhou	MSM	MN816587
2018	GuangdongGuangzhou	MSM	MN816588
2018	GuangdongGuangzhou	MSM	MN816589
2018	GuangdongGuangzhou	MSM	MN816590
2018	GuangdongGuangzhou	HET	MN816591
2018	GuangdongGuangzhou	HET	MN816592
2018	GuangdongGuangzhou	MSM	MN816593
2018	GuangdongGuangzhou	MSM	MN816594
2018	GuangdongGuangzhou	HET	MN816595
2018	GuangdongGuangzhou	MSM	MN816596
2018	GuangdongGuangzhou	HET	MN816597
2018	GuangdongGuangzhou	MSM	MN816598
2018	GuangdongGuangzhou	MSM	MN816599
2018	GuangdongGuangzhou	HET	MN816600
2018	GuangdongGuangzhou	HET	MN816601
2018	GuangdongGuangzhou	NA	MN816602
2018	GuangdongGuangzhou	NA	MN816603
2018	GuangdongGuangzhou	NA	MN816604
2018	GuangdongGuangzhou	NA	MN816605
2018	GuangdongGuangzhou	NA	MN816606
2018	GuangdongGuangzhou	NA	MN816607
2018	GuangdongGuangzhou	NA	MN816608
2018	GuangdongGuangzhou	NA	MN816609
2018	GuangdongGuangzhou	NA	MN816610
2018	GuangdongGuangzhou	NA	MN816611
2018	GuangdongGuangzhou	NA	MN816612
2018	GuangdongGuangzhou	NA	MN816613
2018	GuangdongGuangzhou	NA	MN816614
2018	GuangdongGuangzhou	NA	MN816615
2018	GuangdongGuangzhou	NA	MN816616
2018	GuangdongGuangzhou	NA	MN816617
2013	GuangdongGuangzhou	NA	MN816618
2013	GuangdongGuangzhou	NA	MN816619
2013	GuangdongGuangzhou	NA	MN816620
2013	GuangdongGuangzhou	NA	MN816621
2013	GuangdongGuangzhou	NA	MN816623
2013	GuangdongGuangzhou	NA	MN816624
2013	GuangdongGuangzhou	NA	MN816625
2013	GuangdongGuangzhou	NA	MN816626
2014	GuangdongGuangzhou	NA	MN816627
2014	GuangdongGuangzhou	NA	MN816628
2014	GuangdongGuangzhou	NA	MN816629
2014	GuangdongGuangzhou	NA	MN816630
2014	GuangdongGuangzhou	NA	MN816631
2014	GuangdongGuangzhou	NA	MN816632
2014	GuangdongGuangzhou	NA	MN816633
2014	GuangdongGuangzhou	NA	MN816634
2014	GuangdongGuangzhou	NA	MN816635
2014	GuangdongGuangzhou	NA	MN816636
2014	GuangdongGuangzhou	NA	MN816637
2015	GuangdongGuangzhou	NA	MN816638
2015	GuangdongGuangzhou	NA	MN816639
2015	GuangdongGuangzhou	NA	MN816640
2015	GuangdongGuangzhou	NA	MN816641
2015	GuangdongGuangzhou	NA	MN816642
2015	GuangdongGuangzhou	NA	MN816643
2015	GuangdongGuangzhou	NA	MN816644
2015	GuangdongGuangzhou	NA	MN816645
2015	GuangdongGuangzhou	NA	MN816646
2015	GuangdongGuangzhou	NA	MN816647
2015	GuangdongGuangzhou	NA	MN816648
2015	GuangdongGuangzhou	NA	MN816649
2015	GuangdongGuangzhou	NA	MN816650
2015	GuangdongGuangzhou	NA	MN816651
2015	GuangdongGuangzhou	NA	MN816652
2015	GuangdongGuangzhou	NA	MN816653
2015	GuangdongGuangzhou	NA	MN816654
2015	GuangdongGuangzhou	NA	MN816655
2015	GuangdongGuangzhou	NA	MN816656
2015	GuangdongGuangzhou	NA	MN816657
2015	GuangdongGuangzhou	NA	MN816658
2015	GuangdongGuangzhou	NA	MN816659
2015	GuangdongGuangzhou	NA	MN816660
2015	GuangdongGuangzhou	NA	MN816661
2015	GuangdongGuangzhou	NA	MN816662
2016	GuangdongGuangzhou	NA	MN816663
2016	GuangdongGuangzhou	NA	MN816664
2016	GuangdongGuangzhou	NA	MN816665
2016	GuangdongGuangzhou	NA	MN816666
2016	GuangdongGuangzhou	NA	MN816667
2016	GuangdongGuangzhou	NA	MN816668
2016	GuangdongGuangzhou	NA	MN816669
2016	GuangdongGuangzhou	NA	MN816670
2016	GuangdongGuangzhou	NA	MN816672
2012	GuangdongGuangzhou	NA	MN908861
2018	Jiangxi	HET	MT611506
2017	Jiangsu	MSM	MT986065
2017	Jiangsu	MSM	MT986086
2017	Jiangsu	MSM	MT986120
2017	Jiangsu	MSM	MT986162
2017	Jiangsu	MSM	MT986247
2017	Jiangsu	MSM	MT986311
2017	Jiangsu	MSM	MT986366
2017	Jiangsu	MSM	MT986412
2017	Jiangsu	MSM	MT986508
2017	Jiangsu	MSM	MT986526
2017	Jiangsu	MSM	MT986532
2017	Jiangsu	MSM	MT986535
2017	Jiangsu	MSM	MT986546
2017	Jiangsu	MSM	MT986556
2017	Jiangsu	MSM	MT986584
2017	Jiangsu	MSM	MT986612
2017	Jiangsu	MSM	MT986660
2017	Jiangsu	MSM	MT986661
2017	Jiangsu	MSM	MT986664
2017	Jiangsu	MSM	MT986685
2017	Jiangsu	MSM	MT986741
2015	Beijing	MSM	MW110767
2015	Beijing	MSM	MW110768
2019	Henan	MSM	MW732900
2019	Henan	MSM	MW732902
2019	Henan	MSM	MW732903
2019	Henan	MSM	MW732904
2019	Henan	HET	MW732906
2019	Henan	HET	MW732907
2014	GuangdongGuangzhou	NA	MW852088
2014	GuangdongGuangzhou	NA	MW852091
2014	GuangdongGuangzhou	NA	MW852100
2015	GuangdongGuangzhou	NA	MW852116
2015	GuangdongGuangzhou	NA	MW852123
2015	GuangdongGuangzhou	NA	MW852126
2015	GuangdongGuangzhou	NA	MW852138
2015	GuangdongGuangzhou	NA	MW852146
2016	GuangdongGuangzhou	NA	MW852151
2016	GuangdongGuangzhou	NA	MW852155
2016	GuangdongGuangzhou	NA	MW852159
2016	GuangdongGuangzhou	NA	MW852170
2016	GuangdongGuangzhou	NA	MW852173
2016	GuangdongGuangzhou	NA	MW852176
2016	GuangdongGuangzhou	NA	MW852187
2016	GuangdongGuangzhou	NA	MW852196
2017	GuangdongGuangzhou	NA	MW852216
2017	GuangdongGuangzhou	NA	MW852222
2017	GuangdongGuangzhou	NA	MW852224
2017	GuangdongGuangzhou	NA	MW852225
2017	GuangdongGuangzhou	NA	MW852226
2017	GuangdongGuangzhou	NA	MW852231
2017	GuangdongGuangzhou	NA	MW852232
2017	GuangdongGuangzhou	NA	MW852241
2017	GuangdongGuangzhou	NA	MW852242
2017	GuangdongGuangzhou	NA	MW852249
2017	GuangdongGuangzhou	NA	MW852251
2017	GuangdongGuangzhou	NA	MW852258
2017	GuangdongGuangzhou	NA	MW852261
2018	GuangdongGuangzhou	NA	MW852269
2018	GuangdongGuangzhou	NA	MW852272
2018	GuangdongGuangzhou	NA	MW852288
2018	GuangdongGuangzhou	NA	MW852303
2018	GuangdongGuangzhou	NA	MW852305
2018	GuangdongGuangzhou	NA	MW852306
2018	GuangdongGuangzhou	NA	MW852307
2018	GuangdongGuangzhou	NA	MW852317
2018	GuangdongGuangzhou	NA	MW852319
2018	GuangdongGuangzhou	NA	MW852324
2018	GuangdongGuangzhou	NA	MW852330
2018	GuangdongGuangzhou	NA	MW852331
2018	GuangdongGuangzhou	NA	MW852333
2018	GuangdongGuangzhou	NA	MW852336
2018	GuangdongGuangzhou	NA	MW852342
2018	GuangdongGuangzhou	NA	MW852361
2018	GuangdongGuangzhou	NA	MW852367
2014	GuangdongShenzhen	NA	MW947605
2014	GuangdongShenzhen	NA	MW947614
2014	GuangdongShenzhen	NA	MW947638
2014	GuangdongShenzhen	NA	MW947653
2014	GuangdongShenzhen	NA	MW947686
2014	GuangdongShenzhen	NA	MW947706
2014	GuangdongShenzhen	NA	MW947707
2014	GuangdongShenzhen	NA	MW947730
2014	GuangdongShenzhen	NA	MW947731
2014	GuangdongShenzhen	NA	MW947739
2014	GuangdongShenzhen	NA	MW947754
2014	GuangdongShenzhen	NA	MW947758
2014	GuangdongShenzhen	NA	MW947762
2014	GuangdongShenzhen	NA	MW947763
2014	GuangdongShenzhen	NA	MW947765
2014	GuangdongShenzhen	NA	MW947769
2014	GuangdongShenzhen	NA	MW947778
2014	GuangdongShenzhen	NA	MW947808
2014	GuangdongShenzhen	NA	MW947829
2014	GuangdongShenzhen	NA	MW947835
2014	GuangdongShenzhen	NA	MW947836
2014	GuangdongShenzhen	NA	MW947845
2014	GuangdongShenzhen	NA	MW947862
2014	GuangdongShenzhen	NA	MW947880
2014	GuangdongShenzhen	NA	MW947881
2014	GuangdongShenzhen	NA	MW947890
2014	GuangdongShenzhen	NA	MW947894
2014	GuangdongShenzhen	NA	MW947913
2014	GuangdongShenzhen	NA	MW947936
2014	GuangdongShenzhen	NA	MW947944
2014	GuangdongShenzhen	NA	MW947973
2014	GuangdongShenzhen	NA	MW947980
2014	GuangdongShenzhen	NA	MW947981
2014	GuangdongShenzhen	NA	MW947982
2014	GuangdongShenzhen	NA	MW948006
2014	GuangdongShenzhen	NA	MW948007
2014	GuangdongShenzhen	NA	MW948008
2014	GuangdongShenzhen	NA	MW948011
2014	GuangdongShenzhen	NA	MW948043
2014	GuangdongShenzhen	NA	MW948044
2014	GuangdongShenzhen	NA	MW948052
2014	GuangdongShenzhen	NA	MW948067
2014	GuangdongShenzhen	NA	MW948070
2014	GuangdongShenzhen	NA	MW948078
2014	GuangdongShenzhen	NA	MW948082
2014	GuangdongShenzhen	NA	MW948127
2014	GuangdongShenzhen	NA	MW948132
2014	GuangdongShenzhen	NA	MW948133
2014	GuangdongShenzhen	NA	MW948171
2014	GuangdongShenzhen	NA	MW948180
2014	GuangdongShenzhen	NA	MW948191
2014	GuangdongShenzhen	NA	MW948205
2014	GuangdongShenzhen	NA	MW948206
2014	GuangdongShenzhen	NA	MW948232
2014	GuangdongShenzhen	NA	MW948238
2014	GuangdongShenzhen	NA	MW948239
2014	GuangdongShenzhen	NA	MW948260
2014	GuangdongShenzhen	NA	MW948316
2014	GuangdongShenzhen	NA	MW948333
2014	GuangdongShenzhen	NA	MW948339
2014	GuangdongShenzhen	NA	MW948351
2014	GuangdongShenzhen	NA	MW948355
2014	GuangdongShenzhen	NA	MW948363
2014	GuangdongShenzhen	NA	MW948371
2014	GuangdongShenzhen	NA	MW948378
2014	GuangdongShenzhen	NA	MW948385
2014	GuangdongShenzhen	NA	MW948423
2014	GuangdongShenzhen	NA	MW948447
2014	GuangdongShenzhen	NA	MW948448
2014	GuangdongShenzhen	NA	MW948449
2014	GuangdongShenzhen	NA	MW948454
2014	GuangdongShenzhen	NA	MW948472
2014	GuangdongShenzhen	NA	MW948477
2013	GuangdongShenzhen	NA	MW948480
2014	GuangdongShenzhen	NA	MW948481
2014	GuangdongShenzhen	NA	MW948491
2014	GuangdongShenzhen	NA	MW948496
2014	GuangdongShenzhen	NA	MW948497
2014	GuangdongShenzhen	NA	MW948519
2014	GuangdongShenzhen	NA	MW948529
2014	GuangdongShenzhen	NA	MW948533
2014	GuangdongShenzhen	NA	MW948535
2014	GuangdongShenzhen	NA	MW948536
2014	GuangdongShenzhen	NA	MW948540
2014	GuangdongShenzhen	NA	MW948579
2014	GuangdongShenzhen	NA	MW948585
2014	GuangdongShenzhen	NA	MW948601
2014	GuangdongShenzhen	NA	MW948619
2014	GuangdongShenzhen	NA	MW948621
2014	GuangdongShenzhen	NA	MW948638
2014	GuangdongShenzhen	NA	MW948658
2014	GuangdongShenzhen	NA	MW948685
2014	GuangdongShenzhen	NA	MW948721
2015	GuangdongShenzhen	NA	MW948763
2015	GuangdongShenzhen	NA	MW948770
2015	GuangdongShenzhen	NA	MW948773
2015	GuangdongShenzhen	NA	MW948783
2015	GuangdongShenzhen	NA	MW948791
2015	GuangdongShenzhen	NA	MW948799
2015	GuangdongShenzhen	NA	MW948808
2012	GuangdongShenzhen	NA	MW948843
2015	GuangdongShenzhen	NA	MW948860
2015	GuangdongShenzhen	NA	MW948867
2015	GuangdongShenzhen	NA	MW948876
2015	GuangdongShenzhen	NA	MW948877
2015	GuangdongShenzhen	NA	MW948881
2015	GuangdongShenzhen	NA	MW948894
2014	GuangdongShenzhen	NA	MW948901
2015	GuangdongShenzhen	NA	MW948903
2015	GuangdongShenzhen	NA	MW948909
2015	GuangdongShenzhen	NA	MW948913
2015	GuangdongShenzhen	NA	MW948933
2015	GuangdongShenzhen	NA	MW948934
2015	GuangdongShenzhen	NA	MW948958
2015	GuangdongShenzhen	NA	MW948986
2015	GuangdongShenzhen	NA	MW948988
2015	GuangdongShenzhen	NA	MW949005
2015	GuangdongShenzhen	NA	MW949012
2015	GuangdongShenzhen	NA	MW949038
2015	GuangdongShenzhen	NA	MW949047
2015	GuangdongShenzhen	NA	MW949066
2015	GuangdongShenzhen	NA	MW949078
2015	GuangdongShenzhen	NA	MW949085
2015	GuangdongShenzhen	NA	MW949100
2015	GuangdongShenzhen	NA	MW949101
2015	GuangdongShenzhen	NA	MW949103
2015	GuangdongShenzhen	NA	MW949121
2015	GuangdongShenzhen	NA	MW949131
2015	GuangdongShenzhen	NA	MW949136
2015	GuangdongShenzhen	NA	MW949143
2015	GuangdongShenzhen	NA	MW949153
2015	GuangdongShenzhen	NA	MW949164
2015	GuangdongShenzhen	NA	MW949170
2015	GuangdongShenzhen	NA	MW949173
2015	GuangdongShenzhen	NA	MW949193
2015	GuangdongShenzhen	NA	MW949203
2015	GuangdongShenzhen	NA	MW949213
2015	GuangdongShenzhen	NA	MW949216
2015	GuangdongShenzhen	NA	MW949228
2015	GuangdongShenzhen	NA	MW949230
2015	GuangdongShenzhen	NA	MW949233
2015	GuangdongShenzhen	NA	MW949238
2015	GuangdongShenzhen	NA	MW949249
2015	GuangdongShenzhen	NA	MW949250
2015	GuangdongShenzhen	NA	MW949251
2015	GuangdongShenzhen	NA	MW949255
2015	GuangdongShenzhen	NA	MW949260
2015	GuangdongShenzhen	NA	MW949266
2015	GuangdongShenzhen	NA	MW949271
2015	GuangdongShenzhen	NA	MW949273
2015	GuangdongShenzhen	NA	MW949274
2015	GuangdongShenzhen	NA	MW949283
2015	GuangdongShenzhen	NA	MW949285
2015	GuangdongShenzhen	NA	MW949349
2015	GuangdongShenzhen	NA	MW949362
2015	GuangdongShenzhen	NA	MW949365
2015	GuangdongShenzhen	NA	MW949369
2015	GuangdongShenzhen	NA	MW949381
2015	GuangdongShenzhen	NA	MW949385
2015	GuangdongShenzhen	NA	MW949390
2015	GuangdongShenzhen	NA	MW949433
2015	GuangdongShenzhen	NA	MW949435
2015	GuangdongShenzhen	NA	MW949462
2015	GuangdongShenzhen	NA	MW949474
2015	GuangdongShenzhen	NA	MW949475
2015	GuangdongShenzhen	NA	MW949490
2015	GuangdongShenzhen	NA	MW949497
2015	GuangdongShenzhen	NA	MW949512
2015	GuangdongShenzhen	NA	MW949528
2015	GuangdongShenzhen	NA	MW949544
2015	GuangdongShenzhen	NA	MW949548
2015	GuangdongShenzhen	NA	MW949550
2015	GuangdongShenzhen	NA	MW949556
2015	GuangdongShenzhen	NA	MW949560
2015	GuangdongShenzhen	NA	MW949569
2015	GuangdongShenzhen	NA	MW949592
2015	GuangdongShenzhen	NA	MW949601
2015	GuangdongShenzhen	NA	MW949606
2015	GuangdongShenzhen	NA	MW949633
2015	GuangdongShenzhen	NA	MW949638
2015	GuangdongShenzhen	NA	MW949640
2015	GuangdongShenzhen	NA	MW949641
2015	GuangdongShenzhen	NA	MW949648
2015	GuangdongShenzhen	NA	MW949652
2015	GuangdongShenzhen	NA	MW949653
2016	GuangdongShenzhen	NA	MW949658
2016	GuangdongShenzhen	NA	MW949662
2016	GuangdongShenzhen	NA	MW949663
2016	GuangdongShenzhen	NA	MW949668
2016	GuangdongShenzhen	NA	MW949687
2016	GuangdongShenzhen	NA	MW949692
2016	GuangdongShenzhen	NA	MW949694
2016	GuangdongShenzhen	NA	MW949702
2016	GuangdongShenzhen	NA	MW949703
2016	GuangdongShenzhen	NA	MW949708
2016	GuangdongShenzhen	NA	MW949710
2016	GuangdongShenzhen	NA	MW949713
2016	GuangdongShenzhen	NA	MW949725
2016	GuangdongShenzhen	NA	MW949736
2016	GuangdongShenzhen	NA	MW949737
2016	GuangdongShenzhen	NA	MW949739
2016	GuangdongShenzhen	NA	MW949740
2016	GuangdongShenzhen	NA	MW949745
2016	GuangdongShenzhen	NA	MW949749
2016	GuangdongShenzhen	NA	MW949764
2016	GuangdongShenzhen	NA	MW949773
2016	GuangdongShenzhen	NA	MW949806
2016	GuangdongShenzhen	NA	MW949810
2016	GuangdongShenzhen	NA	MW949815
2016	GuangdongShenzhen	NA	MW949823
2016	GuangdongShenzhen	NA	MW949826
2016	GuangdongShenzhen	NA	MW949828
2016	GuangdongShenzhen	NA	MW949831
2016	GuangdongShenzhen	NA	MW949846
2016	GuangdongShenzhen	NA	MW949849
2016	GuangdongShenzhen	NA	MW949853
2016	GuangdongShenzhen	NA	MW949857
2016	GuangdongShenzhen	NA	MW949909
2016	GuangdongShenzhen	NA	MW949915
2013	GuangdongShenzhen	NA	MW949925
2016	GuangdongShenzhen	NA	MW949930
2016	GuangdongShenzhen	NA	MW949931
2016	GuangdongShenzhen	NA	MW949932
2016	GuangdongShenzhen	NA	MW949933
2016	GuangdongShenzhen	NA	MW949956
2016	GuangdongShenzhen	NA	MW949988
2016	GuangdongShenzhen	NA	MW949989
2016	GuangdongShenzhen	NA	MW949992
2016	GuangdongShenzhen	NA	MW950001
2016	GuangdongShenzhen	NA	MW950012
2016	GuangdongShenzhen	NA	MW950022
2016	GuangdongShenzhen	NA	MW950023
2016	GuangdongShenzhen	NA	MW950034
2016	GuangdongShenzhen	NA	MW950036
2016	GuangdongShenzhen	NA	MW950041
2016	GuangdongShenzhen	NA	MW950055
2016	GuangdongShenzhen	NA	MW950087
2016	GuangdongShenzhen	NA	MW950097
2016	GuangdongShenzhen	NA	MW950100
2016	GuangdongShenzhen	NA	MW950107
2016	GuangdongShenzhen	NA	MW950123
2016	GuangdongShenzhen	NA	MW950130
2016	GuangdongShenzhen	NA	MW950136
2016	GuangdongShenzhen	NA	MW950137
2016	GuangdongShenzhen	NA	MW950142
2016	GuangdongShenzhen	NA	MW950150
2016	GuangdongShenzhen	NA	MW950170
2016	GuangdongShenzhen	NA	MW950193
2016	GuangdongShenzhen	NA	MW950201
2016	GuangdongShenzhen	NA	MW950214
2016	GuangdongShenzhen	NA	MW950225
2016	GuangdongShenzhen	NA	MW950230
2016	GuangdongShenzhen	NA	MW950253
2016	GuangdongShenzhen	NA	MW950254
2016	GuangdongShenzhen	NA	MW950262
2016	GuangdongShenzhen	NA	MW950295
2016	GuangdongShenzhen	NA	MW950298
2016	GuangdongShenzhen	NA	MW950303
2016	GuangdongShenzhen	NA	MW950307
2016	GuangdongShenzhen	NA	MW950313
2016	GuangdongShenzhen	NA	MW950329
2016	GuangdongShenzhen	NA	MW950338
2016	GuangdongShenzhen	NA	MW950344
2016	GuangdongShenzhen	NA	MW950351
2016	GuangdongShenzhen	NA	MW950353
2016	GuangdongShenzhen	NA	MW950367
2016	GuangdongShenzhen	NA	MW950382
2016	GuangdongShenzhen	NA	MW950383
2016	GuangdongShenzhen	NA	MW950386
2016	GuangdongShenzhen	NA	MW950394
2016	GuangdongShenzhen	NA	MW950398
2016	GuangdongShenzhen	NA	MW950411
2016	GuangdongShenzhen	NA	MW950412
2016	GuangdongShenzhen	NA	MW950413
2016	GuangdongShenzhen	NA	MW950427
2016	GuangdongShenzhen	NA	MW950428
2016	GuangdongShenzhen	NA	MW950439
2016	GuangdongShenzhen	NA	MW950455
2016	GuangdongShenzhen	NA	MW950459
2016	GuangdongShenzhen	NA	MW950470
2016	GuangdongShenzhen	NA	MW950476
2016	GuangdongShenzhen	NA	MW950493
2016	GuangdongShenzhen	NA	MW950494
2016	GuangdongShenzhen	NA	MW950518
2016	GuangdongShenzhen	NA	MW950525
2016	GuangdongShenzhen	NA	MW950526
2016	GuangdongShenzhen	NA	MW950542
2016	GuangdongShenzhen	NA	MW950543
2016	GuangdongShenzhen	NA	MW950545
2016	GuangdongShenzhen	NA	MW950548
2016	GuangdongShenzhen	NA	MW950573
2016	GuangdongShenzhen	NA	MW950586
2016	GuangdongShenzhen	NA	MW950598
2016	GuangdongShenzhen	NA	MW950608
2016	GuangdongShenzhen	NA	MW950620
2016	GuangdongShenzhen	NA	MW950630
2016	GuangdongShenzhen	NA	MW950636
2016	GuangdongShenzhen	NA	MW950647
2016	GuangdongShenzhen	NA	MW950650
2016	GuangdongShenzhen	NA	MW950665
2016	GuangdongShenzhen	NA	MW950695
2016	GuangdongShenzhen	NA	MW950720
2016	GuangdongShenzhen	NA	MW950726
2016	GuangdongShenzhen	NA	MW950735
2016	GuangdongShenzhen	NA	MW950739
2016	GuangdongShenzhen	NA	MW950746
2016	GuangdongShenzhen	NA	MW950747
2016	GuangdongShenzhen	NA	MW950750
2016	GuangdongShenzhen	NA	MW950782
2017	GuangdongShenzhen	NA	MW950788
2017	GuangdongShenzhen	NA	MW950794
2017	GuangdongShenzhen	NA	MW950796
2017	GuangdongShenzhen	NA	MW950809
2017	GuangdongShenzhen	NA	MW950815
2017	GuangdongShenzhen	NA	MW950816
2017	GuangdongShenzhen	NA	MW950821
2017	GuangdongShenzhen	NA	MW950822
2017	GuangdongShenzhen	NA	MW950824
2017	GuangdongShenzhen	NA	MW950832
2017	GuangdongShenzhen	NA	MW950842
2017	GuangdongShenzhen	NA	MW950853
2017	GuangdongShenzhen	NA	MW950859
2017	GuangdongShenzhen	NA	MW950874
2017	GuangdongShenzhen	NA	MW950886
2017	GuangdongShenzhen	NA	MW950913
2017	GuangdongShenzhen	NA	MW950914
2017	GuangdongShenzhen	NA	MW950927
2017	GuangdongShenzhen	NA	MW950928
2017	GuangdongShenzhen	NA	MW950948
2017	GuangdongShenzhen	NA	MW950955
2017	GuangdongShenzhen	NA	MW950956
2017	GuangdongShenzhen	NA	MW950960
2017	GuangdongShenzhen	NA	MW950961
2017	GuangdongShenzhen	NA	MW950977
2017	GuangdongShenzhen	NA	MW950981
2017	GuangdongShenzhen	NA	MW950994
2017	GuangdongShenzhen	NA	MW951003
2017	GuangdongShenzhen	NA	MW951007
2017	GuangdongShenzhen	NA	MW951018
2017	GuangdongShenzhen	NA	MW951021
2017	GuangdongShenzhen	NA	MW951042
2017	GuangdongShenzhen	NA	MW951047
2017	GuangdongShenzhen	NA	MW951048
2017	GuangdongShenzhen	NA	MW951077
2017	GuangdongShenzhen	NA	MW951111
2017	GuangdongShenzhen	NA	MW951113
2017	GuangdongShenzhen	NA	MW951158
2017	GuangdongShenzhen	NA	MW951166
2017	GuangdongShenzhen	NA	MW951182
2017	GuangdongShenzhen	NA	MW951200
2017	GuangdongShenzhen	NA	MW951204
2017	GuangdongShenzhen	NA	MW951209
2017	GuangdongShenzhen	NA	MW951210
2017	GuangdongShenzhen	NA	MW951216
2017	GuangdongShenzhen	NA	MW951222
2017	GuangdongShenzhen	NA	MW951227
2017	GuangdongShenzhen	NA	MW951240
2017	GuangdongShenzhen	NA	MW951251
2017	GuangdongShenzhen	NA	MW951278
2017	GuangdongShenzhen	NA	MW951284
2017	GuangdongShenzhen	NA	MW951289
2017	GuangdongShenzhen	NA	MW951292
2017	GuangdongShenzhen	NA	MW951302
2017	GuangdongShenzhen	NA	MW951303
2017	GuangdongShenzhen	NA	MW951314
2017	GuangdongShenzhen	NA	MW951316
2017	GuangdongShenzhen	NA	MW951339
2017	GuangdongShenzhen	NA	MW951341
2017	GuangdongShenzhen	NA	MW951342
2017	GuangdongShenzhen	NA	MW951344
2017	GuangdongShenzhen	NA	MW951349
2017	GuangdongShenzhen	NA	MW951366
2017	GuangdongShenzhen	NA	MW951371
2017	GuangdongShenzhen	NA	MW951373
2017	GuangdongShenzhen	NA	MW951377
2017	GuangdongShenzhen	NA	MW951387
2017	GuangdongShenzhen	NA	MW951393
2017	GuangdongShenzhen	NA	MW951411
2017	GuangdongShenzhen	NA	MW951412
2017	GuangdongShenzhen	NA	MW951437
2017	GuangdongShenzhen	NA	MW951446
2017	GuangdongShenzhen	NA	MW951448
2017	GuangdongShenzhen	NA	MW951450
2017	GuangdongShenzhen	NA	MW951453
2017	GuangdongShenzhen	NA	MW951458
2017	GuangdongShenzhen	NA	MW951470
2017	GuangdongShenzhen	NA	MW951480
2017	GuangdongShenzhen	NA	MW951487
2017	GuangdongShenzhen	NA	MW951489
2017	GuangdongShenzhen	NA	MW951495
2017	GuangdongShenzhen	NA	MW951528
2016	GuangdongShenzhen	NA	MW951529
2017	GuangdongShenzhen	NA	MW951536
2017	GuangdongShenzhen	NA	MW951545
2017	GuangdongShenzhen	NA	MW951546
2017	GuangdongShenzhen	NA	MW951547
2017	GuangdongShenzhen	NA	MW951549
2017	GuangdongShenzhen	NA	MW951576
2017	GuangdongShenzhen	NA	MW951577
2017	GuangdongShenzhen	NA	MW951603
2017	GuangdongShenzhen	NA	MW951607
2018	GuangdongShenzhen	NA	MW951610
2017	GuangdongShenzhen	NA	MW951616
2017	GuangdongShenzhen	NA	MW951623
2017	GuangdongShenzhen	NA	MW951635
2017	GuangdongShenzhen	NA	MW951641
2017	GuangdongShenzhen	NA	MW951646
2017	GuangdongShenzhen	NA	MW951657
2017	GuangdongShenzhen	NA	MW951662
2017	GuangdongShenzhen	NA	MW951668
2017	GuangdongShenzhen	NA	MW951669
2017	GuangdongShenzhen	NA	MW951671
2017	GuangdongShenzhen	NA	MW951681
2017	GuangdongShenzhen	NA	MW951691
2017	GuangdongShenzhen	NA	MW951697
2017	GuangdongShenzhen	NA	MW951703
2017	GuangdongShenzhen	NA	MW951707
2017	GuangdongShenzhen	NA	MW951710
2017	GuangdongShenzhen	NA	MW951715
2017	GuangdongShenzhen	NA	MW951728
2017	GuangdongShenzhen	NA	MW951737
2017	GuangdongShenzhen	NA	MW951740
2017	GuangdongShenzhen	NA	MW951741
2017	GuangdongShenzhen	NA	MW951745
2017	GuangdongShenzhen	NA	MW951749
2017	GuangdongShenzhen	NA	MW951750
2017	GuangdongShenzhen	NA	MW951755
2017	GuangdongShenzhen	NA	MW951761
2017	GuangdongShenzhen	NA	MW951790
2017	GuangdongShenzhen	NA	MW951793
2017	GuangdongShenzhen	NA	MW951796
2017	GuangdongShenzhen	NA	MW951801
2017	GuangdongShenzhen	NA	MW951809
2017	GuangdongShenzhen	NA	MW951829
2017	GuangdongShenzhen	NA	MW951835
2017	GuangdongShenzhen	NA	MW951848
2017	GuangdongShenzhen	NA	MW951854
2017	GuangdongShenzhen	NA	MW951860
2017	GuangdongShenzhen	NA	MW951877
2017	GuangdongShenzhen	NA	MW951881
2017	GuangdongShenzhen	NA	MW951882
2017	GuangdongShenzhen	NA	MW951899
2017	GuangdongShenzhen	NA	MW951900
2017	GuangdongShenzhen	NA	MW951911
2017	GuangdongShenzhen	NA	MW951913
2017	GuangdongShenzhen	NA	MW951920
2017	GuangdongShenzhen	NA	MW951921
2017	GuangdongShenzhen	NA	MW951923
2017	GuangdongShenzhen	NA	MW951926
2017	GuangdongShenzhen	NA	MW951943
2017	GuangdongShenzhen	NA	MW951947
2017	GuangdongShenzhen	NA	MW951949
2017	GuangdongShenzhen	NA	MW951979
2017	GuangdongShenzhen	NA	MW951989
2017	GuangdongShenzhen	NA	MW951994
2017	GuangdongShenzhen	NA	MW952008
2017	GuangdongShenzhen	NA	MW952019
2017	GuangdongShenzhen	NA	MW952021
2017	GuangdongShenzhen	NA	MW952042
2017	GuangdongShenzhen	NA	MW952049
2017	GuangdongShenzhen	NA	MW952055
2017	GuangdongShenzhen	NA	MW952060
2017	GuangdongShenzhen	NA	MW952062
2017	GuangdongShenzhen	NA	MW952063
2017	GuangdongShenzhen	NA	MW952066
2017	GuangdongShenzhen	NA	MW952083
2017	GuangdongShenzhen	NA	MW952089
2017	GuangdongShenzhen	NA	MW952090
2017	GuangdongShenzhen	NA	MW952092
2017	GuangdongShenzhen	NA	MW952104
2017	GuangdongShenzhen	NA	MW952110
2017	GuangdongShenzhen	NA	MW952113
2017	GuangdongShenzhen	NA	MW952114
2017	GuangdongShenzhen	NA	MW952119
2017	GuangdongShenzhen	NA	MW952138
2017	GuangdongShenzhen	NA	MW952145
2017	GuangdongShenzhen	NA	MW952159
2017	GuangdongShenzhen	NA	MW952167
2017	GuangdongShenzhen	NA	MW952180
2017	GuangdongShenzhen	NA	MW952186
2017	GuangdongShenzhen	NA	MW952188
2017	GuangdongShenzhen	NA	MW952191
2017	GuangdongShenzhen	NA	MW952202
2017	GuangdongShenzhen	NA	MW952214
2017	GuangdongShenzhen	NA	MW952217
2017	GuangdongShenzhen	NA	MW952231
2017	GuangdongShenzhen	NA	MW952274
2017	GuangdongShenzhen	NA	MW952287
2017	GuangdongShenzhen	NA	MW952291
2017	GuangdongShenzhen	NA	MW952307
2017	GuangdongShenzhen	NA	MW952323
2018	GuangdongShenzhen	NA	MW952347
2018	GuangdongShenzhen	NA	MW952350
2018	GuangdongShenzhen	NA	MW952351
2018	GuangdongShenzhen	NA	MW952352
2018	GuangdongShenzhen	NA	MW952372
2018	GuangdongShenzhen	NA	MW952374
2018	GuangdongShenzhen	NA	MW952380
2018	GuangdongShenzhen	NA	MW952400
2018	GuangdongShenzhen	NA	MW952406
2018	GuangdongShenzhen	NA	MW952407
2018	GuangdongShenzhen	NA	MW952421
2018	GuangdongShenzhen	NA	MW952435
2018	GuangdongShenzhen	NA	MW952441
2018	GuangdongShenzhen	NA	MW952442
2018	GuangdongShenzhen	NA	MW952457
2018	GuangdongShenzhen	NA	MW952468
2018	GuangdongShenzhen	NA	MW952471
2018	GuangdongShenzhen	NA	MW952473
2018	GuangdongShenzhen	NA	MW952487
2018	GuangdongShenzhen	NA	MW952500
2018	GuangdongShenzhen	NA	MW952503
2018	GuangdongShenzhen	NA	MW952511
2018	GuangdongShenzhen	NA	MW952516
2018	GuangdongShenzhen	NA	MW952545
2018	GuangdongShenzhen	NA	MW952547
2018	GuangdongShenzhen	NA	MW952555
2018	GuangdongShenzhen	NA	MW952560
2018	GuangdongShenzhen	NA	MW952568
2018	GuangdongShenzhen	NA	MW952569
2018	GuangdongShenzhen	NA	MW952578
2018	GuangdongShenzhen	NA	MW952581
2018	GuangdongShenzhen	NA	MW952588
2018	GuangdongShenzhen	NA	MW952605
2018	GuangdongShenzhen	NA	MW952622
2018	GuangdongShenzhen	NA	MW952627
2018	GuangdongShenzhen	NA	MW952629
2018	GuangdongShenzhen	NA	MW952636
2018	GuangdongShenzhen	NA	MW952665
2018	GuangdongShenzhen	NA	MW952677
2018	GuangdongShenzhen	NA	MW952679
2018	GuangdongShenzhen	NA	MW952680
2018	GuangdongShenzhen	NA	MW952688
2018	GuangdongShenzhen	NA	MW952696
2018	GuangdongShenzhen	NA	MW952707
2018	GuangdongShenzhen	NA	MW952713
2018	GuangdongShenzhen	NA	MW952714
2018	GuangdongShenzhen	NA	MW952723
2018	GuangdongShenzhen	NA	MW952747
2018	GuangdongShenzhen	NA	MW952763
2018	GuangdongShenzhen	NA	MW952768
2018	GuangdongShenzhen	NA	MW952769
2018	GuangdongShenzhen	NA	MW952772
2018	GuangdongShenzhen	NA	MW952780
2018	GuangdongShenzhen	NA	MW952781
2018	GuangdongShenzhen	NA	MW952788
2018	GuangdongShenzhen	NA	MW952798
2018	GuangdongShenzhen	NA	MW952799
2018	GuangdongShenzhen	NA	MW952839
2018	GuangdongShenzhen	NA	MW952852
2018	GuangdongShenzhen	NA	MW952885
2018	GuangdongShenzhen	NA	MW952897
2018	GuangdongShenzhen	NA	MW952898
2018	GuangdongShenzhen	NA	MW952908
2018	GuangdongShenzhen	NA	MW952941
2018	GuangdongShenzhen	NA	MW952948
2018	GuangdongShenzhen	NA	MW952967
2018	GuangdongShenzhen	NA	MW952974
2018	GuangdongShenzhen	NA	MW952976
2018	GuangdongShenzhen	NA	MW952982
2018	GuangdongShenzhen	NA	MW952987
2018	GuangdongShenzhen	NA	MW953000
2018	GuangdongShenzhen	NA	MW953010
2018	GuangdongShenzhen	NA	MW953020
2018	GuangdongShenzhen	NA	MW953021
2018	GuangdongShenzhen	NA	MW953022
2018	GuangdongShenzhen	NA	MW953032
2018	GuangdongShenzhen	NA	MW953045
2018	GuangdongShenzhen	NA	MW953062
2018	GuangdongShenzhen	NA	MW953063
2018	GuangdongShenzhen	NA	MW953076
2018	GuangdongShenzhen	NA	MW953100
2018	GuangdongShenzhen	NA	MW953129
2018	GuangdongShenzhen	NA	MW953132
2018	GuangdongShenzhen	NA	MW953135
2018	GuangdongShenzhen	NA	MW953136
2018	GuangdongShenzhen	NA	MW953137
2018	GuangdongShenzhen	NA	MW953138
2018	GuangdongShenzhen	NA	MW953143
2018	GuangdongShenzhen	NA	MW953151
2018	GuangdongShenzhen	NA	MW953153
2018	GuangdongShenzhen	NA	MW953160
2018	GuangdongShenzhen	NA	MW953161
2018	GuangdongShenzhen	NA	MW953162
2018	GuangdongShenzhen	NA	MW953167
2018	GuangdongShenzhen	NA	MW953168
2018	GuangdongShenzhen	NA	MW953176
2018	GuangdongShenzhen	NA	MW953183
2018	GuangdongShenzhen	NA	MW953188
2018	GuangdongShenzhen	NA	MW953213
2018	GuangdongShenzhen	NA	MW953218
2018	GuangdongShenzhen	NA	MW953221
2018	GuangdongShenzhen	NA	MW953224
2018	GuangdongShenzhen	NA	MW953227
2018	GuangdongShenzhen	NA	MW953229
2018	GuangdongShenzhen	NA	MW953232
2018	GuangdongShenzhen	NA	MW953238
2018	GuangdongShenzhen	NA	MW953241
2018	GuangdongShenzhen	NA	MW953242
2018	GuangdongShenzhen	NA	MW953247
2018	GuangdongShenzhen	NA	MW953269
2018	GuangdongShenzhen	NA	MW953271
2018	GuangdongShenzhen	NA	MW953274
2018	GuangdongShenzhen	NA	MW953305
2018	GuangdongShenzhen	NA	MW953306
2018	GuangdongShenzhen	NA	MW953309
2018	GuangdongShenzhen	NA	MW953314
2018	GuangdongShenzhen	NA	MW953327
2018	GuangdongShenzhen	NA	MW953351
2018	GuangdongShenzhen	NA	MW953355
2018	GuangdongShenzhen	NA	MW953360
2018	GuangdongShenzhen	NA	MW953379
2018	GuangdongShenzhen	NA	MW953388
2018	GuangdongShenzhen	NA	MW953395
2018	GuangdongShenzhen	NA	MW953399
2018	GuangdongShenzhen	NA	MW953408
2018	GuangdongShenzhen	NA	MW953410
2018	GuangdongShenzhen	NA	MW953417
2018	GuangdongShenzhen	NA	MW953418
2018	GuangdongShenzhen	NA	MW953421
2018	GuangdongShenzhen	NA	MW953433
2018	GuangdongShenzhen	NA	MW953434
2018	GuangdongShenzhen	NA	MW953437
2018	GuangdongShenzhen	NA	MW953443
2018	GuangdongShenzhen	NA	MW953451
2018	GuangdongShenzhen	NA	MW953460
2018	GuangdongShenzhen	NA	MW953462
2018	GuangdongShenzhen	NA	MW953471
2018	GuangdongShenzhen	NA	MW953484
2018	GuangdongShenzhen	NA	MW953500
2018	GuangdongShenzhen	NA	MW953509
2018	GuangdongShenzhen	NA	MW953528
2018	GuangdongShenzhen	NA	MW953530
2018	GuangdongShenzhen	NA	MW953531
2018	GuangdongShenzhen	NA	MW953534
2018	GuangdongShenzhen	NA	MW953536
2018	GuangdongShenzhen	NA	MW953542
2018	GuangdongShenzhen	NA	MW953550
2018	GuangdongShenzhen	NA	MW953561
2018	GuangdongShenzhen	NA	MW953569
2018	GuangdongShenzhen	NA	MW953584
2018	GuangdongShenzhen	NA	MW953587
2018	GuangdongShenzhen	NA	MW953588
2018	GuangdongShenzhen	NA	MW953589
2018	GuangdongShenzhen	NA	MW953613
2018	GuangdongShenzhen	NA	MW953615
2018	GuangdongShenzhen	NA	MW953628
2018	GuangdongShenzhen	NA	MW953657
2018	GuangdongShenzhen	NA	MW953667
2018	GuangdongShenzhen	NA	MW953674
2018	GuangdongShenzhen	NA	MW953676
2018	GuangdongShenzhen	NA	MW953685
2018	GuangdongShenzhen	NA	MW953691
2018	GuangdongShenzhen	NA	MW953698
2018	GuangdongShenzhen	NA	MW953705
2018	GuangdongShenzhen	NA	MW953709
2018	GuangdongShenzhen	NA	MW953712
2018	GuangdongShenzhen	NA	MW953726
2018	GuangdongShenzhen	NA	MW953733
2018	GuangdongShenzhen	NA	MW953738
2018	GuangdongShenzhen	NA	MW953745
2018	GuangdongShenzhen	NA	MW953751
2018	GuangdongShenzhen	NA	MW953762
2018	GuangdongShenzhen	NA	MW953774
2011	GuangdongShenzhen	NA	MW953803
2011	GuangdongShenzhen	NA	MW953870
2011	GuangdongShenzhen	NA	MW953910
2011	GuangdongShenzhen	NA	MW953988
2011	GuangdongShenzhen	NA	MW954010
2011	GuangdongShenzhen	NA	MW954017
2011	GuangdongShenzhen	NA	MW954036
2011	GuangdongShenzhen	NA	MW954072
2011	GuangdongShenzhen	NA	MW954075
2011	GuangdongShenzhen	NA	MW954087
2011	GuangdongShenzhen	NA	MW954118
2011	GuangdongShenzhen	NA	MW954120
2011	GuangdongShenzhen	NA	MW954153
2011	GuangdongShenzhen	NA	MW954190
2011	GuangdongShenzhen	NA	MW954215
2011	GuangdongShenzhen	NA	MW954242
2011	GuangdongShenzhen	NA	MW954262
2011	GuangdongShenzhen	NA	MW954263
2011	GuangdongShenzhen	NA	MW954317
2011	GuangdongShenzhen	NA	MW954318
2012	GuangdongShenzhen	NA	MW954326
2012	GuangdongShenzhen	NA	MW954328
2012	GuangdongShenzhen	NA	MW954334
2012	GuangdongShenzhen	NA	MW954368
2011	GuangdongShenzhen	NA	MW954382
2012	GuangdongShenzhen	NA	MW954402
2012	GuangdongShenzhen	NA	MW954420
2012	GuangdongShenzhen	NA	MW954433
2012	GuangdongShenzhen	NA	MW954438
2012	GuangdongShenzhen	NA	MW954441
2012	GuangdongShenzhen	NA	MW954450
2012	GuangdongShenzhen	NA	MW954467
2011	GuangdongShenzhen	NA	MW954515
2012	GuangdongShenzhen	NA	MW954517
2012	GuangdongShenzhen	NA	MW954573
2012	GuangdongShenzhen	NA	MW954586
2012	GuangdongShenzhen	NA	MW954631
2012	GuangdongShenzhen	NA	MW954687
2012	GuangdongShenzhen	NA	MW954718
2012	GuangdongShenzhen	NA	MW954726
2012	GuangdongShenzhen	NA	MW954734
2012	GuangdongShenzhen	NA	MW954741
2012	GuangdongShenzhen	NA	MW954763
2012	GuangdongShenzhen	NA	MW954793
2012	GuangdongShenzhen	NA	MW954830
2012	GuangdongShenzhen	NA	MW954839
2012	GuangdongShenzhen	NA	MW954840
2012	GuangdongShenzhen	NA	MW954852
2012	GuangdongShenzhen	NA	MW954875
2012	GuangdongShenzhen	NA	MW954897
2013	GuangdongShenzhen	NA	MW954933
2013	GuangdongShenzhen	NA	MW954954
2013	GuangdongShenzhen	NA	MW954960
2013	GuangdongShenzhen	NA	MW954968
2011	GuangdongShenzhen	NA	MW955005
2012	GuangdongShenzhen	NA	MW955022
2013	GuangdongShenzhen	NA	MW955050
2013	GuangdongShenzhen	NA	MW955055
2013	GuangdongShenzhen	NA	MW955056
2012	GuangdongShenzhen	NA	MW955067
2012	GuangdongShenzhen	NA	MW955166
2012	GuangdongShenzhen	NA	MW955318
2012	GuangdongShenzhen	NA	MW955476
2012	GuangdongShenzhen	NA	MW955478
2012	GuangdongShenzhen	NA	MW955489
2012	GuangdongShenzhen	NA	MW955494
2012	GuangdongShenzhen	NA	MW955506
2012	GuangdongShenzhen	NA	MW955548
2012	GuangdongShenzhen	NA	MW955553
2013	GuangdongShenzhen	NA	MW955590
2013	GuangdongShenzhen	NA	MW955595
2013	GuangdongShenzhen	NA	MW955606
2013	GuangdongShenzhen	NA	MW955628
2013	GuangdongShenzhen	NA	MW955641
2013	GuangdongShenzhen	NA	MW955651
2013	GuangdongShenzhen	NA	MW955659
2013	GuangdongShenzhen	NA	MW955666
2013	GuangdongShenzhen	NA	MW955680
2013	GuangdongShenzhen	NA	MW955688
2013	GuangdongShenzhen	NA	MW955691
2013	GuangdongShenzhen	NA	MW955704
2013	GuangdongShenzhen	NA	MW955707
2013	GuangdongShenzhen	NA	MW955709
2013	GuangdongShenzhen	NA	MW955729
2013	GuangdongShenzhen	NA	MW955753
2013	GuangdongShenzhen	NA	MW955759
2013	GuangdongShenzhen	NA	MW955794
2013	GuangdongShenzhen	NA	MW955815
2013	GuangdongShenzhen	NA	MW955817
2013	GuangdongShenzhen	NA	MW955830
2013	GuangdongShenzhen	NA	MW955873
2013	GuangdongShenzhen	NA	MW955879
2013	GuangdongShenzhen	NA	MW955886
2013	GuangdongShenzhen	NA	MW955890
2013	GuangdongShenzhen	NA	MW955901
2013	GuangdongShenzhen	NA	MW955904
2013	GuangdongShenzhen	NA	MW955917
2013	GuangdongShenzhen	NA	MW955930
2013	GuangdongShenzhen	NA	MW955934
2013	GuangdongShenzhen	NA	MW955945
2013	GuangdongShenzhen	NA	MW955963
2013	GuangdongShenzhen	NA	MW955964
2013	GuangdongShenzhen	NA	MW955973
2013	GuangdongShenzhen	NA	MW955976
2013	GuangdongShenzhen	NA	MW955990
2013	GuangdongShenzhen	NA	MW955998
2013	GuangdongShenzhen	NA	MW956011
2013	GuangdongShenzhen	NA	MW956017
2013	GuangdongShenzhen	NA	MW956021
2013	GuangdongShenzhen	NA	MW956058
2013	GuangdongShenzhen	NA	MW956082
2013	GuangdongShenzhen	NA	MW956085
2013	GuangdongShenzhen	NA	MW956087
2013	GuangdongShenzhen	NA	MW956095
2013	GuangdongShenzhen	NA	MW956099
2013	GuangdongShenzhen	NA	MW956107
2013	GuangdongShenzhen	NA	MW956114
2013	GuangdongShenzhen	NA	MW956133
2013	GuangdongShenzhen	NA	MW956136
2013	GuangdongShenzhen	NA	MW956146
2013	GuangdongShenzhen	NA	MW956148
2013	GuangdongShenzhen	NA	MW956150
2013	GuangdongShenzhen	NA	MW956152
2013	GuangdongShenzhen	NA	MW956154
2013	GuangdongShenzhen	NA	MW956155
2013	GuangdongShenzhen	NA	MW956156
2013	GuangdongShenzhen	NA	MW956159
2013	GuangdongShenzhen	NA	MW956161
2013	GuangdongShenzhen	NA	MW956164
2013	GuangdongShenzhen	NA	MW956177
2013	GuangdongShenzhen	NA	MW956179
2013	GuangdongShenzhen	NA	MW956182
2013	GuangdongShenzhen	NA	MW956199
2013	GuangdongShenzhen	NA	MW956215
2013	GuangdongShenzhen	NA	MW956218
2013	GuangdongShenzhen	NA	MW956226
2013	GuangdongShenzhen	NA	MW956236
2013	GuangdongShenzhen	NA	MW956240
2013	GuangdongShenzhen	NA	MW956242
2013	GuangdongShenzhen	NA	MW956247
2013	GuangdongShenzhen	NA	MW956250
2013	GuangdongShenzhen	NA	MW956273
2013	GuangdongShenzhen	NA	MW956277
2013	GuangdongShenzhen	NA	MW956279
2013	GuangdongShenzhen	NA	MW956307
2013	GuangdongShenzhen	NA	MW956308
2013	GuangdongShenzhen	NA	MW956310
2013	GuangdongShenzhen	NA	MW956314
2013	GuangdongShenzhen	NA	MW956328
2013	GuangdongShenzhen	NA	MW956376
2013	GuangdongShenzhen	NA	MW956380
2013	GuangdongShenzhen	NA	MW956382
2013	GuangdongShenzhen	NA	MW956404
2013	GuangdongShenzhen	NA	MW956408
2013	GuangdongShenzhen	NA	MW956413
2013	GuangdongShenzhen	NA	MW956424
2013	GuangdongShenzhen	NA	MW956456
2013	GuangdongShenzhen	NA	MW956477
2013	GuangdongShenzhen	NA	MW956525
2013	GuangdongShenzhen	NA	MW956537
2013	GuangdongShenzhen	NA	MW956538
2013	GuangdongShenzhen	NA	MW956562
2013	GuangdongShenzhen	NA	MW956580
2013	GuangdongShenzhen	NA	MW956596
2013	GuangdongShenzhen	NA	MW956604
2013	GuangdongShenzhen	NA	MW956605
2013	GuangdongShenzhen	NA	MW956637
2013	GuangdongShenzhen	NA	MW956652
2013	GuangdongShenzhen	NA	MW956658
2013	GuangdongShenzhen	NA	MW956660
2013	GuangdongShenzhen	NA	MW956679
2013	GuangdongShenzhen	NA	MW956682
2013	GuangdongShenzhen	NA	MW956690
2013	GuangdongShenzhen	NA	MW956699
2013	GuangdongShenzhen	NA	MW956706
2013	GuangdongShenzhen	NA	MW956714
2013	GuangdongShenzhen	NA	MW956716
2013	GuangdongShenzhen	NA	MW956751
2013	GuangdongShenzhen	NA	MW956754
2013	GuangdongShenzhen	NA	MW956760
2013	GuangdongShenzhen	NA	MW956779
2013	GuangdongShenzhen	NA	MW956796
2014	GuangdongShenzhen	NA	MW956814
2014	GuangdongShenzhen	NA	MW956818
2014	GuangdongShenzhen	NA	MW956820
2014	GuangdongShenzhen	NA	MW956821
2014	GuangdongShenzhen	NA	MW956822
2014	GuangdongShenzhen	NA	MW956832
2014	GuangdongShenzhen	NA	MW956848
2014	GuangdongShenzhen	NA	MW956856
2014	GuangdongShenzhen	NA	MW956857
2014	GuangdongShenzhen	NA	MW956862
2014	GuangdongShenzhen	NA	MW956869
2014	GuangdongShenzhen	NA	MW956879
2014	GuangdongShenzhen	NA	MW956886
2014	GuangdongShenzhen	NA	MW956895
2014	GuangdongShenzhen	NA	MW956900
2014	GuangdongShenzhen	NA	MW956908
2014	GuangdongShenzhen	NA	MW956909
2014	GuangdongShenzhen	NA	MW956933
2014	GuangdongShenzhen	NA	MW956967
2014	GuangdongShenzhen	NA	MW956970
2014	GuangdongShenzhen	NA	MW956990
2014	GuangdongShenzhen	NA	MW957017
2014	GuangdongShenzhen	NA	MW957027
2014	GuangdongShenzhen	NA	MW957038
2014	GuangdongShenzhen	NA	MW957050
2014	GuangdongShenzhen	NA	MW957057
2014	GuangdongShenzhen	NA	MW957072
2014	GuangdongShenzhen	NA	MW957075
2014	GuangdongShenzhen	NA	MW957078
2014	GuangdongShenzhen	NA	MW957091
2014	GuangdongShenzhen	NA	MW957093
2014	GuangdongShenzhen	NA	MW957099
2014	GuangdongShenzhen	NA	MW957114
2014	GuangdongShenzhen	NA	MW957129
2014	GuangdongShenzhen	NA	MW957132
2017	GuangdongShenzhen	NA	MW957143
2014	GuangdongShenzhen	NA	MW957152
2014	GuangdongShenzhen	NA	MW957159
[truncated: 227 more rows]

## Sheet: DATASET 1
Year	Region	Risk	GenBank numbers
2013	Hebei	MSM	KX198570
2016	Guangdong	MSM	MK892937
2011	Guangdong	HET	MN427339
2018	Guangdong	HET	MN816600
2017	Guangdong	HET	MN816558
2018	Guangxi	HET	PP588524
2018	Guangxi	HET	PP588528
2014	Guangdong	MSM	MN427250
2015	Guangdong	MSM	MN427275
2018	Guangdong	MSM	MN816596
2016	Guangdong	MSM	MN816523
2018	Guangxi	HET	PP588583
2018	Guangdong	MSM	MN816571
2018	Guangdong	MSM	MN816578
2017	Guangxi	HET	PP588669
2012	Guangxi	HET	KY226206
2016	Guangdong	MSM	MK892938
2018	Guangxi	HET	PP588565
2017	Guangdong	MSM	MK892963
2018	Guangdong	MSM	MN816589
2017	Guangxi	MSM	PP588577
2018	Guangxi	HET	PP588579
2014	Guangdong	MSM	MN427186
2013	Hebei	MSM	KX198572
2012	Guangdong	MSM	KT378720
2018	Anhui	MSM	MN633798
2018	Anhui	MSM	MN633817
2018	Anhui	MSM	MN633823
2018	Guangdong	MSM	MN816588
2017	Guangdong	MSM	MN816561
2018	Guangdong	MSM	MN816594
2016	Guangdong	MSM	MK892939
2018	Guangxi	MSM	PP588605
2010	Guangdong	HET	MN427336
2015	Guangdong	MSM	MN427273
2017	Guangdong	MSM	MK892977
2018	Anhui	MSM	MN633862
2017	Guangxi	HET	PP588593
2017	Guangdong	HET	MN816554
2011	Shanghai	MSM	KR187514
2013	Guangxi	HET	KY226194
2018	Guangdong	MSM	MN816572
2017	Guangdong	MSM	MK892976
2017	Guangxi	MSM	PP588663
2016	Guangdong	HET	MN816519
2018	Guangdong	HET	MN816592
2018	Guangdong	MSM	MN816575
2018	Guangdong	MSM	MN816590
2013	Guangdong	IDU	MN427141
2018	Guangxi	MSM	PP588577
2017	Guangxi	MSM	PP588615
2015	Guangdong	MSM	MN427320
2017	Guangdong	MSM	MN816547
2014	Guangdong	MSM	MN427239
2018	Guangdong	MSM	MN816598
2016	Guangdong	MSM	MK892940
2017	Guangdong	MSM	MN816548
2016	Guangdong	MSM	MN816522
2017	Guangdong	HET	MN816563
2018	Guangdong	HET	MN816574
2018	Guangxi	HET	PP588594
2017	Guangdong	HET	MN816550
2014	Guangdong	MSM	MN427242
2017	Guangdong	MSM	MN816556
2018	Guangdong	HET	MN816573
2015	Guangdong	MSM	MN427269
2017	Guangdong	MSM	MK892978
2011	Shanghai	MSM	KR187672
2013	Guangxi	HET	KY226226
2017	Guangxi	MSM	PP588687
2017	Guangxi	MSM	PP588620
2015	Beijing	MSM	MW110767
2015	Beijing	MSM	MW110768
2017	Guangxi	MSM	PP588622
2013	Guangdong	MSM	MN427164
2013	Guangdong	MSM	MK892878
2017	Jiangsu	MSM	MT986162
2014	Guangdong	MSM	MN427251
2014	Guangdong	MSM	MK892892
2012	Guangdong	MSM	KF857447
2011	Guangdong	MSM	KF857421
2018	Guangxi	MSM	PP588546
2018	Guangxi	MSM	PP588551
2018	Guangxi	MSM	PP588552
2017	Jiangsu	MSM	MT986366
2016	Guangdong	HET	MN816521
2015	Guangdong	MSM	MN427267
2011	Guangdong	MSM	KF857427
2017	Guangdong	MSM	MN816549
2017	Guangdong	HET	MN816551
2017	Guangxi	MSM	PP588607
2013	Guangdong	MSM	MN427156
2018	Guangxi	MSM	PP588610
2018	Anhui	MSM	MN633784
2018	Guangdong	MSM	MN816517
2012	Guangdong	IDU	MN427090
2013	Guangdong	MSM	MK892884
2016	Guangdong	MSM	MK892945
2018	Guangdong	MSM	MN816576
2016	Guangdong	MSM	MK892943
2018	Anhui	HET	MN633617
2013	Zhejiang	HET	KM258826
2017	Guangxi	MSM	PP588595
2015	Guangxi	MSM	PP588595
2018	Guangdong	IDU	MN816516
2017	Guangdong	MSM	MN816555
2017	Guangxi	MSM	PP588600
2017	Guangxi	MSM	PP588599
2017	Jiangsu	MSM	MT986247
2017	Jiangsu	MSM	MT986661
2017	Jiangsu	MSM	MT986584
2017	Jiangsu	MSM	MT986065
2017	Jiangsu	MSM	MT986526
2017	Jiangsu	MSM	MT986556
2017	Guangdong	MSM	MK892982
2016	Guangdong	MSM	MK892950
2016	Guangdong	MSM	MK892948
2018	Guangdong	HET	MN816595
2015	Guangdong	MSM	MK892924
2018	Guangxi	MSM	PP588625
2014	Yunnan	MSM	MF037120
2016	Guangdong	MSM	MN816518
2015	Guangdong	MSM	MN427278
2017	Guangdong	MSM	MK892981
2017	Jiangsu	MSM	MT986120
2015	Guangdong	MSM	MK892923
2013	Shanghai	MSM	KR188134
2016	Guangdong	MSM	MK892949
2012	Guangdong	MSM	KT379559
2012	Shanghai	MSM	KR188003
2012	Guangdong	MSM	KF857444
2012	Shanghai	MSM	KR188002
2018	Guangdong	HET	MN816597
2018	Anhui	HET	MN633656
2018	Guangxi	MSM	PP588636
2016	Guangdong	MSM	MK892936
2015	Guangdong	MSM	MN427271
2010	Guangdong	MSM	KF857408
2011	Anhui	MSM	KC183775
2014	Guangdong	MSM	MN427191
2015	Guangdong	MSM	MN427285
2015	Guangdong	MSM	MN427261
2010	Guangdong	MSM	KF857404
2009	Guangdong	MSM	KF857399
2009	Guangdong	MSM	KF857400
2017	Jiangsu	MSM	MT986311
2017	Jiangsu	MSM	MT986685
2016	Guangdong	MSM	MK892935
2010	Guangdong	HET	MN427337
2015	Guangdong	MSM	MK892929
2015	Guangdong	MSM	MN427322
2016	Guangxi	HET	OK011571
2012	Guangdong	MSM	KT379753
2017	Guangdong	MSM	MK892983
2015	Guangdong	MSM	MN427268
2015	Guangdong	MSM	MN427277
2013	Guangdong	MSM	MN427157
2014	Guangdong	MSM	MN427234
2018	Anhui	MSM	MN633791
2017	Guangdong	MSM	MN816562
2015	Guangdong	MSM	MN427317
2018	Anhui	MSM	MN633731
2012	Guangdong	MSM	KF857457
2016	Guangdong	MSM	MN816524
2015	Guangdong	MSM	MN427272
2010	Guangdong	MSM	MN427063
2015	Guangdong	MSM	MN427324
2018	Anhui	MSM	MN633899
2016	Guangdong	MSM	MK892941
2011	Guangdong	HET	MN427343
2009	Guangdong	MSM	MK892866
2009	Guangdong	MSM	MN427015
2012	Guangdong	MSM	KF857454
2009	Guangxi	HET	JQ302616
2013	Guangdong	MSM	MN427148
2013	Guangdong	MSM	MN427161
2013	Guangdong	MSM	MN427143
2018	Guangdong	HET	MN816570
2015	Guangdong	MSM	MN427313
2014	Guangdong	MSM	MN427238
2013	Guangdong	MSM	MN427159
2014	Guangdong	MSM	MK892898
2015	Guangdong	MSM	MN427270
2012	Shanghai	MSM	KR187879
2012	Guangdong	MSM	KF857445
2012	Shanghai	MSM	KR187893
2018	Anhui	MSM	MN633830
2017	Guangxi	MSM	PP588690
2010	Hunan	MSM	JX574661
2011	Hunan	MSM	KF927150
2015	Guangdong	MSM	MK892925
2013	Zhejiang	HET	KM258825
2015	Guangdong	MSM	MN427321
2013	Guangdong	MSM	MN427162
2015	Guangdong	MSM	MN427319
2016	Guangdong	MSM	MK892962
2018	Anhui	HET	MN633928
2013	Guangdong	MSM	MN427160
2016	Guangdong	MSM	MK892951
2017	Guangxi	MSM	PP588671
2015	Guangdong	MSM	MN427254
2014	Guangdong	MSM	MN427247
2014	Guangdong	MSM	MN427230
2013	Shanghai	MSM	KR188425
2017	Guangdong	MSM	MK892980
2015	Guangdong	MSM	MN427276
2010	Guangdong	MSM	MN427057
2012	Guangdong	MSM	KF857449
2010	Guangdong	MSM	MK892868
2016	Guangxi	MSM	OK011579
2016	Guangxi	HET	OK011579
2012	Guangxi	HET	KY226139
2015	Guangdong	MSM	MK892922
2013	Shanghai	MSM	KR188102
2013	Guangdong	MSM	KF857443
2015	Guangdong	MSM	MK892930
2014	Guangdong	MSM	MK892907
2009	Guangdong	MSM	MN427027
2015	Guangdong	MSM	MN427253
2010	Guangdong	MSM	MN427051
2013	Guangdong	MSM	MN427163
2011	Guangdong	MSM	KF857422
2011	Guangdong	MSM	KF927151
2014	Guangdong	MSM	MN427240
2013	Guangdong	MSM	MN427165
2014	Guangdong	IDU	MN427185
2015	Guangdong	MSM	MN427314
2015	Guangdong	MSM	MN427306
2013	Hebei	HET	KX198581
2010	Guangdong	MSM	MN427072
2015	Guangdong	MSM	MK892932
2014	Guangdong	MSM	MN427249
2008	Guangdong	MSM	KF857378
2015	Guangdong	MSM	MN427315
2011	Guangdong	MSM	MN427087
2014	Guangdong	IDU	MN427184
2013	Shanghai	MSM	KR188179
2008	Guangdong	MSM	KF857365
2007	Guangdong	MSM	KF857358
2008	Guangdong	MSM	KF857364
2014	Guangdong	MSM	MK892903
2011	Shanghai	MSM	KR187534
2010	Guangdong	MSM	MN427054
2011	Guangdong	MSM	MN427078
2014	Guangdong	MSM	MK892893
2012	Guangdong	MSM	KF857448
2011	Guangdong	MSM	KF857418
2015	Guangdong	MSM	MK892934
2012	Guangdong	MSM	KT379415
2013	Shanghai	MSM	KR188394
2007	Beijing	NA	KU050302
2011	Guangdong	MSM	KF857423
2011	Guangdong	MSM	KT379194
2009	Guangdong	MSM	MN427019
2010	Guangdong	MSM	MN427047
2014	Guangdong	MSM	MN427194
2018	Guangxi	MSM	PP588694
2008	Guangdong	MSM	KF857361
2013	Shanghai	MSM	KR188051
2008	Guangdong	MSM	KF857362
2009	Guangdong	MSM	KF857390
2012	Guangdong	MSM	MN427137
2008	Guangdong	HET	MN427326
2009	Guangdong	HET	MN427333
2009	Guangdong	MSM	MN427036
2012	Guangdong	MSM	MN427091
2009	Guangdong	MSM	KF857393
2010	Guangdong	MSM	MN427046
2008	Guangdong	MSM	KF857360
2008	Guangdong	MSM	MN427012
2008	Guangdong	MSM	KF857375

## Sheet: DATASET 2
Year	Region	Risk	GenBank number
2017	Wuzhou	MSM	PP588595
2019	Nanning	MSM	PP588509
2021	Qinzhou	HET	PP588558
2021	Qinzhou	HET	PP588511
2021	Qinzhou	MSM	PP588516
2021	Qinzhou	HET	PP588521
2018	Liuzhou	HET	PP588522
2018	Nanning	MSM	PP588570
2021	Qinzhou	HET	PP588571
2021	Qinzhou	HET	PP588572
2021	Qinzhou	HET	PP588574
2017	Nanning	MSM	PP588577
2018	Qinzhou	HET	PP588579
2019	Baise	MSM	PP588580
2020	Nanning	MSM	PP588582
2020	Baise	HET	PP588581
2018	Qinzhou	HET	PP588565
2018	Qinzhou	HET	PP588583
2019	Chongzuo	MSM	PP588569
2014	Qinzhou	HET	PP588584
2018	Guigang	HET	PP588524
2021	Qinzhou	MSM	PP588526
2018	Guigang	HET	PP588528
2020	Nanning	HET	PP588529
2019	Guigang	HET	PP588530
2019	Nanning	HET	PP588586
2019	Baise	MSM	PP588587
2019	Baise	MSM	PP588585
2021	Chongzuo	HET	PP588617
2019	Liuzhou	MSM	PP588590
2019	Wuzhou	MSM	PP588590
2018	Qinzhou	HET	PP588594
2017	Qinzhou	HET	PP588593
2020	Nanning	MSM	PP588589
2021	Qinzhou	MSM	PP588533
2020	Chongzuo	HET	PP588543
2019	Liuzhou	MSM	PP588538
2018	Nanning	MSM	PP588546
2018	Nanning	MSM	PP588551
2018	Nanning	MSM	PP588552
2019	Hechi	MSM	PP588553
2019	Guilin	MSM	PP588555
2018	Nanning	MSM	PP588557
2019	Nanning	HET	PP588598
2017	Baise	MSM	PP588600
2017	Beihai	MSM	PP588599
2021	Chongzuo	MSM	PP588603
2021	Qinzhou	HET	PP588602
2021	Qinzhou	MSM	PP588601
2018	Nanning	MSM	PP588605
2021	Guigang	HET	PP588634
2021	Chongzuo	HET	PP588606
2018	Baise	MSM	PP588610
2021	Guigang	HET	PP588628
2021	Chongzuo	MSM	PP588609
2019	Baise	HET	PP588612
2019	Yulin	HET	PP588614
2017	Baise	MSM	PP588615
2019	Nanning	HET	PP588598
2018	Liuzhou	MSM	PP588616
2017	Wuzhou	MSM	PP588620
2019	Nanning	HET	PP588621
2017	Hezhou	MSM	PP588622
2021	Qinzhou	HET	PP588632
2021	Qinzhou	HET	PP588631
2018	Nanning	MSM	PP588636
2019	Qinzhou	MSM	PP588637
2021	Chongzuo	HET	PP588640
2019	Nanning	MSM	PP588641
2019	Guilin	MSM	PP588642
2019	Nanning	HET	PP588643
2021	Chongzuo	HET	PP588644
2018	Nanning	MSM	PP588625
2021	Chongzuo	HET	PP588627
2021	Qinzhou	MSM	PP588666
2019	Yulin	MSM	PP588652
2021	Chongzuo	MSM	PP588647
2020	Nanning	MSM	PP588650
2021	Qinzhou	HET	PP588654
2019	Nanning	HET	PP588655
2019	Yulin	MSM	PP588656
2019	Liuzhou	MSM	PP588656
2018	Nanning	MSM	PP588660
2018	Nanning	MSM	PP588662
2017	Nanning	MSM	PP588663
2017	Qinzhou	HET	PP588669
2018	Nanning	MSM	PP588670
2019	Nanning	MSM	PP588664
2019	Yulin	MSM	PP588665
2017	Liuzhou	MSM	PP588671
2021	Chongzuo	HET	PP588673
2021	Chongzuo	MSM	PP588674
2021	Chongzuo	HET	PP588676
2021	Chongzuo	HET	PP588677
2021	Guigang	HET	PP588680
2019	Nanning	MSM	PP588678
2019	Liuzhou	MSM	PP588678
2017	Liuzhou	MSM	PP588683
2019	Nanning	HET	PP588665
2017	Liuzhou	MSM	PP588686
2017	Liuzhou	MSM	PP588690
2020	Nanning	MSM	PP588689
2018	Nanning	MSM	PP588691
2018	Wuzhou	MSM	PP588692
2019	Baise	HET	PP588693
2018	Nanning	MSM	PP588695
2009	Nanning	HET	JQ302616
2013	Nanning	HET	KY226044
2013	Nanning	HET	KY226069
2012	Nanning	HET	KY226139
2013	Nanning	HET	KY226194
2012	Nanning	HET	KY226206
2013	Nanning	HET	KY226226
2016	Nanning	HET	OK011571
2016	Nanning	HET	OK011579
2017	Nanning	HET	OK011608
2019	Nanning	HET	OK011688
2020	Nanning	HET	OK011729
2007	GuangdongShenzhen	MSM	KF857358
2008	GuangdongShenzhen	MSM	KF857361
2008	GuangdongShenzhen	MSM	KF857362
2008	GuangdongShenzhen	MSM	KF857364
2008	GuangdongShenzhen	MSM	KF857365
2008	GuangdongShenzhen	MSM	KF857370
2008	GuangdongShenzhen	MSM	KF857376
2009	GuangdongShenzhen	MSM	KF857388
2009	GuangdongShenzhen	MSM	KF857389
2009	GuangdongShenzhen	MSM	KF857390
2009	GuangdongShenzhen	MSM	KF857393
2009	GuangdongShenzhen	MSM	KF857401
2010	GuangdongShenzhen	MSM	KF857404
2010	GuangdongShenzhen	MSM	KF857409
2011	GuangdongShenzhen	MSM	KF857418
2011	GuangdongShenzhen	MSM	KF857420
2011	GuangdongShenzhen	MSM	KF857421
2011	GuangdongShenzhen	MSM	KF857422
2011	GuangdongShenzhen	MSM	KF857424
2013	GuangdongShenzhen	MSM	KF857443
2012	GuangdongShenzhen	MSM	KF857448
2012	GuangdongShenzhen	MSM	KF857457
2012	GuangdongShenzhen	MSM	KT379415
2012	GuangdongShenzhen	MSM	KT379561
2012	GuangdongShenzhen	MSM	KT379682
2012	GuangdongShenzhen	MSM	KT379753
2012	GuangdongShenzhen	MSM	KT379755
2009	GuangdongGuangzhou	MSM	MK892866
2009	GuangdongGuangzhou	MSM	MK892867
2014	GuangdongShenzhen	MSM	MK892909
2014	GuangdongShenzhen	MSM	MK892910
2015	GuangdongGuangzhou	MSM	MK892924
2015	GuangdongShenzhen	MSM	MK892934
2010	GuangdongGuangzhou	IDU	MN427039
2010	GuangdongGuangzhou	MSM	MN427045
2010	GuangdongGuangzhou	MSM	MN427049
2010	GuangdongGuangzhou	MSM	MN427050
2010	GuangdongGuangzhou	MSM	MN427054
2010	GuangdongGuangzhou	MSM	MN427059
2010	GuangdongGuangzhou	MSM	MN427063
2010	GuangdongGuangzhou	MSM	MN427064
2010	GuangdongGuangzhou	MSM	MN427068
2010	GuangdongGuangzhou	MSM	MN427070
2010	GuangdongGuangzhou	MSM	MN427071
2010	GuangdongGuangzhou	MSM	MN427072
2011	GuangdongGuangzhou	MSM	MN427074
2011	GuangdongGuangzhou	MSM	MN427076
2011	GuangdongGuangzhou	MSM	MN427086
2012	GuangdongGuangzhou	IDU	MN427090
2012	GuangdongGuangzhou	MSM	MN427098
2012	GuangdongGuangzhou	MSM	MN427099
2012	GuangdongGuangzhou	MSM	MN427101
2012	GuangdongGuangzhou	MSM	MN427111
2013	GuangdongGuangzhou	MSM	MN427151
2013	GuangdongGuangzhou	MSM	MN427153
2013	GuangdongGuangzhou	MSM	MN427173
2013	GuangdongGuangzhou	MSM	MN427177
2014	GuangdongGuangzhou	IDU	MN427184
2014	GuangdongGuangzhou	IDU	MN427185
2014	GuangdongGuangzhou	MSM	MN427190
2014	GuangdongGuangzhou	MSM	MN427194
2014	GuangdongGuangzhou	MSM	MN427202
2014	GuangdongGuangzhou	MSM	MN427215
2014	GuangdongGuangzhou	MSM	MN427247
2015	GuangdongGuangzhou	MSM	MN427265
2015	GuangdongGuangzhou	MSM	MN427266
2015	GuangdongGuangzhou	MSM	MN427283
2015	GuangdongGuangzhou	MSM	MN427314
2015	GuangdongGuangzhou	MSM	MN427315
2015	GuangdongGuangzhou	MSM	MN427320
2008	GuangdongGuangzhou	HET	MN427326
2008	GuangdongGuangzhou	HET	MN427327
2009	GuangdongGuangzhou	HET	MN427329
2009	GuangdongGuangzhou	HET	MN427332
2009	GuangdongGuangzhou	HET	MN427333
2011	GuangdongGuangzhou	HET	MN427343
2012	GuangdongGuangzhou	HET	MN427347
2012	GuangdongGuangzhou	HET	MN427368
2018	GuangdongGuangzhou	MSM	MN816517
2018	GuangdongGuangzhou	NA	MN816615
2018	GuangdongGuangzhou	NA	MW852317
2014	GuangdongShenzhen	NA	MW947754
2014	GuangdongShenzhen	NA	MW947769
2014	GuangdongShenzhen	NA	MW948007
2014	GuangdongShenzhen	NA	MW948043
2014	GuangdongShenzhen	NA	MW948044
2014	GuangdongShenzhen	NA	MW948378
2014	GuangdongShenzhen	NA	MW948454
2014	GuangdongShenzhen	NA	MW948540
2015	GuangdongShenzhen	NA	MW948894
2015	GuangdongShenzhen	NA	MW949085
2015	GuangdongShenzhen	NA	MW949251
2015	GuangdongShenzhen	NA	MW949544
2015	GuangdongShenzhen	NA	MW949569
2016	GuangdongShenzhen	NA	MW949823
2016	GuangdongShenzhen	NA	MW950012
2016	GuangdongShenzhen	NA	MW950055
2016	GuangdongShenzhen	NA	MW950214
2016	GuangdongShenzhen	NA	MW950313
2016	GuangdongShenzhen	NA	MW950353
2016	GuangdongShenzhen	NA	MW950525
2017	GuangdongShenzhen	NA	MW950822
2017	GuangdongShenzhen	NA	MW950859
2017	GuangdongShenzhen	NA	MW951200
2017	GuangdongShenzhen	NA	MW951607
2017	GuangdongShenzhen	NA	MW951635
2017	GuangdongShenzhen	NA	MW951669
2017	GuangdongShenzhen	NA	MW951790
2017	GuangdongShenzhen	NA	MW952113
2018	GuangdongShenzhen	NA	MW952351
2018	GuangdongShenzhen	NA	MW952400
2018	GuangdongShenzhen	NA	MW952713
2018	GuangdongShenzhen	NA	MW953162
2018	GuangdongShenzhen	NA	MW953188
2018	GuangdongShenzhen	NA	MW953726
2011	GuangdongShenzhen	NA	MW953803
2011	GuangdongShenzhen	NA	MW954017
2011	GuangdongShenzhen	NA	MW954036
2011	GuangdongShenzhen	NA	MW954190
2011	GuangdongShenzhen	NA	MW954262
2012	GuangdongShenzhen	NA	MW954586
2012	GuangdongShenzhen	NA	MW954631
2012	GuangdongShenzhen	NA	MW954839
2013	GuangdongShenzhen	NA	MW954954
2012	GuangdongShenzhen	NA	MW955067
2012	GuangdongShenzhen	NA	MW955166
2013	GuangdongShenzhen	NA	MW955606
2013	GuangdongShenzhen	NA	MW955830
2013	GuangdongShenzhen	NA	MW956150
2013	GuangdongShenzhen	NA	MW956156
2013	GuangdongShenzhen	NA	MW956164
2013	GuangdongShenzhen	NA	MW956247
2013	GuangdongShenzhen	NA	MW956307
2013	GuangdongShenzhen	NA	MW956413
2013	GuangdongShenzhen	NA	MW956525
2013	GuangdongShenzhen	NA	MW956679
2013	GuangdongShenzhen	NA	MW956699
2013	GuangdongShenzhen	NA	MW956779
2014	GuangdongShenzhen	NA	MW957075
2015	GuangdongShenzhen	NA	MW957485
2015	GuangdongShenzhen	NA	MW957779
2015	GuangdongShenzhen	NA	MW957936
2016	GuangdongShenzhen	NA	MW957954
2019	GuangdongShenzhen	NA	OP058551
2019	GuangdongShenzhen	NA	OP058559
2019	GuangdongShenzhen	NA	OP058564
2019	GuangdongShenzhen	NA	OP058579
2019	GuangdongShenzhen	NA	OP058581
2019	GuangdongShenzhen	NA	OP058586
2019	GuangdongShenzhen	NA	OP058587
2019	GuangdongShenzhen	NA	OP058599
2019	GuangdongShenzhen	NA	OP058602
2019	GuangdongShenzhen	NA	OP058615
2019	GuangdongShenzhen	NA	OP058643
2019	GuangdongShenzhen	NA	OP058652
2019	GuangdongShenzhen	NA	OP058653

## Sheet: DATASET 3
Year	Region	Risk group	GenBank number
2020	Chongzuo	NMNCHC.M	PP588543
2019	Baise	MSM	PP588587
2021	Chongzuo	NMNCHC.M	PP588549
2021	Qinzhou	NMHC.M	PP588654
2021	Qinzhou	CHC.M	PP588508
2021	Qinzhou	CHC.M	PP588511
2021	Chongzuo	NMNCHC.M	PP588547
2021	Chongzuo	CHC.M	PP588673
2021	Qinzhou	NMNCHC.M	PP588624
2021	Chongzuo	CHC.M	PP588644
2021	Guigang	CHC.M	PP588628
2021	Guigang	HC.M	PP588510
2021	Qinzhou	NMNCHC.M	PP588632
2021	Chongzuo	MSM	PP588674
2021	Chongzuo	NMNCHC.M	PP588677
2021	Chongzuo	NMNCHC.M	PP588639
2021	Chongzuo	MSM	PP588525
2021	Chongzuo	MSM	PP588626
2021	Chongzuo	MSM	PP588630
2021	Chongzuo	MSM	PP588647
2021	Chongzuo	CHC.M	PP588640
2021	Qinzhou	MHC.F	PP588609
2021	Qinzhou	NMNCHC.M	PP588596
2021	Qinzhou	CHC.M	PP588521
2021	Chongzuo	MSM	PP588609
2021	Chongzuo	MSM	PP588603
2021	Chongzuo	MHC.F	PP588606
2021	Chongzuo	NMHC.M	PP588676
2021	Chongzuo	MSM	PP588684
2021	Chongzuo	CHC.M	PP588541
2021	Chongzuo	NMNCHC.M	PP588550
2021	Chongzuo	NMNCHC.M	PP588556
2021	Qinzhou	MSM	PP588666
2021	Chongzuo	NMNCHC.M	PP588617
2021	Chongzuo	MSM	PP588531
2021	Qinzhou	CHC.M	PP588602
2021	Qinzhou	CHC.M	PP588571
2021	Qinzhou	MSM	PP588516
2021	Qinzhou	CHC.M	PP588572
2021	Chongzuo	CHC.M	PP588627
2021	Qinzhou	CHC.M	PP588575
2021	Qinzhou	CHC.M	PP588558
2021	Qinzhou	NMNCHC.M	PP588574
2019	Liuzhou	MSM	PP588679
2019	Liuzhou	MSM	PP588657
2018	Liuzhou	MSM	PP588616
2019	Chongzuo	MSM	PP588569
2019	Nanning	HC.M	PP588598
2019	Nanning	HC.M	PP588545
2019	Yulin	HC.M	PP588614
2019	Nanning	HC.M	PP588643
2020	Nanning	MSM	PP588649
2020	Nanning	MSM	PP588582
2020	Baise	HC.M	PP588581
2020	Nanning	MSM	PP588689
2020	Nanning	MSM	PP588589
2020	Nanning	MSM	PP588650
2019	Nanning	HC.F	PP588542
2019	Nanning	HC.M	PP588655
2019	Nanning	HC.M	PP588586
2019	Nanning	MSM	PP588509
2022	Nanning	CHC.M	PP588563
2022	Nanning	CHC.M	PP588523
2022	Nanning	CHC.M	PP588635
2022	Nanning	CHC.M	PP588588
2021	Nanning	CHC.M	PP588534
2022	Nanning	NMNCHC.F	PP588682
2022	Nanning	CHC.M	PP588567
2022	Nanning	CHC.M	PP588645
2022	Nanning	MSM	PP588618
2021	Nanning	NMNCHC.M	PP588532
2018	Nanning	MSM	PP588605
2017	Nanning	MSM	PP588625
2017	Nanning	MSM	PP588636
2018	Nanning	MSM	PP588695
2018	Nanning	MSM	PP588557
2018	Nanning	MSM	PP588552
2018	Nanning	MSM	PP588691
2021	Nanning	CHC.M	PP588653
2021	Nanning	CHC.M	PP588573
2021	Nanning	CHC.M	PP588648
2022	Nanning	NMNCHC.F	PP588623
2022	Nanning	CHC.M	PP588619
2022	Nanning	MSM	PP588651
2022	Nanning	NMNCHC.M	PP588561
2022	Nanning	NMNCHC.M	PP588646
2022	Nanning	CHC.M	PP588514
2022	Nanning	NMNCHC.M	PP588560
2022	Nanning	CHC.M	PP588548
2021	Nanning	CHC.M	PP588536
2022	Guigang	MHC.F	PP588667
2022	Guigang	NMNCHC.F	PP588661
2022	Guigang	CHC.M	PP588658
2022	Guigang	NMNCHC.F	PP588629
2022	Guigang	CHC.M	PP588633
2022	Guigang	CHC.M	PP588628
2022	Guigang	NMNCHC.F	PP588634
2022	Guigang	NMNCHC.M	PP588611
2022	Guigang	CHC.M	PP588681
2022	Guigang	NMNCHC.M	PP588680
2022	Guigang	NMNCHC.F	PP588564
2022	Guigang	FSW	PP588604
2022	Guigang	NMNCHC.F	PP588515
2022	Guigang	CHC.M	PP588520
2022	Guigang	CHC.M	PP588519
2022	Guigang	NMHC.F	PP588518
2016	Nanning	HC	OK011571
2016	Nanning	HC	OK011579
2017	Nanning	HC	OK011615
2021	Guigang	HC.M	PP588681
2018	Baise	MSM	PP588610
2019	Baise	HC.M	PP588693
2019	Baise	MSM	PP588587
2017	Baise	MSM	PP588600
2017	Baise	MSM	PP588615
2018	Wuzhou	MSM	PP588692
2019	Nanning	HC.M	PP588621
2019	Baise	HC.M	PP588612
2019	Guilin	MSM	PP588555
2019	Nanning	MSM	PP588641
2019	Nanning	MSM	PP588678
2019	Qinzhou	MSM	PP588637
2019	Liuzhou	MSM	PP588590
2019	Nanning	MSM	PP588665
2019	Yulin	MSM	PP588665
2017	Wuzhou	MSM	PP588620
2017	Liuzhou	MSM	PP588686
2017	Liuzhou	MSM	PP588690
2017	Wuzhou	MSM	PP588595
2017	Hezhou	MSM	PP588607
2017	Liuzhou	MSM	PP588687
2017	Liuzhou	MSM	PP588671
2017	Liuzhou	MSM	PP588683
2018	Qinzhou	HC.M	PP588565
2017	Qinzhou	HC.F	PP588669
2017	Qinzhou	HC.M	PP588593
2021	Guigang	HC.M	PP588515
2022	Guigang	HC.F	PP588659
